# Supplementary material for: Nonadherence to anti-tuberculosis treatment, reasons and associated factors among pulmonary tuberculosis patients in the communities in Indonesia
Source: PLoS One. 2023 Aug 8;18(8):e0287628. doi: 10.1371/journal.pone.0287628 (PMC10409295; doi:10.1371/journal.pone.0287628)
Supplement: S1 File — (XLSX) [file pone.0287628.s001.xlsx]

## Sheet: Sheet2
REGION	URBAN / RURAL	age	sex	education	live with Tb person	ever diagnosed	sample speciment ?	results	thorax	results thorax	Tb treatment?	where	others	still get treatment	how long get drug treatment	reason stop treatment	other reason
Sumatera	Urban	68	Male	Graduated SD/MI	No	Yes	Yes	TB	yes	TB description	Yes	Goverment hospital		No	6	Sudah dinyatakan sembuh oleh nakes
Sumatera	Rural	42	Male	Graduated SMA/MA	No	Yes	Yes	TB	No		Yes	Centre of Public health		No	6	Sudah dinyatakan sembuh oleh nakes
Sumatera	Rural	67	Male	Graduated SMP/MTs	No	Yes	No		yes	Unknown	Yes	Goverment hospital		No	6	Sudah dinyatakan sembuh oleh nakes
Sumatera	Urban	64	Female	Never take education	No	Yes	Yes	TB	yes	TB description	Yes	Goverment hospital		No	6	Sudah dinyatakan sembuh oleh nakes
Sumatera	Rural	57	Male	Graduated SD/MI	No	Yes	No		yes	TB description	Yes	Goverment hospital		No	6	Sudah merasa enakan/tidak ada gejala lain
Sumatera	Rural	78	Female	Never not yet Graduated SD/MI	Yes	Yes	Yes	Unknown	yes	Unknown	Yes	Goverment hospital		No	6	Sudah dinyatakan sembuh oleh nakes
Sumatera	Rural	57	Male	Never not yet Graduated SD/MI	No	Yes	Yes	TB	No		Yes	Centre of Public health		No	6	Sudah dinyatakan sembuh oleh nakes
Sumatera	Rural	80	Male	Never not yet Graduated SD/MI	No	Yes	Yes	TB	No		Yes	Goverment hospital		No	6	Tidak punya uang
Sumatera	Urban	52	Female	Graduated SMP/MTs	No	Yes	Yes	Unknown	yes	Unknown	Yes	Goverment hospital		No	6	Sudah dinyatakan sembuh oleh nakes
Sumatera	Urban	37	Female	Graduated SMP/MTs	No	Yes	Yes	TB	yes	TB description	Yes	Goverment hospital		No	6	Sudah dinyatakan sembuh oleh nakes
Sumatera	Rural	57	Male	Graduated SD/MI	No	Yes	Yes	TB	yes	TB description	Yes	Goverment hospital		No	6	Tidak punya uang
Sumatera	Rural	54	Male	Never not yet Graduated SD/MI	No	Yes	Yes	TB	No		Yes	Goverment hospital		No	9	Sudah dinyatakan sembuh oleh nakes
Sumatera	Rural	21	Male	Graduated SMA/MA	No	Yes	Yes	TB	yes	TB description	Yes	Private hospital		No	6	Sudah dinyatakan sembuh oleh nakes
Sumatera	Rural	58	Female	Never not yet Graduated SD/MI	No	Yes	Yes	TB	yes	TB description	Yes	Goverment hospital		No	6	Sudah dinyatakan sembuh oleh nakes
Sumatera	Rural	37	Male	Graduated SD/MI	No	Yes	No		yes	TB description	Yes	Centre of Public health		No	5	Sudah merasa enakan/tidak ada gejala lain
Sumatera	Rural	37	Male	Graduated SD/MI	No	Yes	Yes	TB	yes	TB description	Yes	Private hospital		Yes
Sumatera	Urban	66	Male	Graduated D4/S1	No	Yes	Yes	TB	yes	TB description	Yes	Goverment hospital		No	4	Sudah merasa enakan/tidak ada gejala lain
Sumatera	Rural	45	Male	Never not yet Graduated SD/MI	No	Yes	Yes	TB	yes	TB description	Yes	Goverment hospital		Yes
Sumatera	Rural	84	Male	Graduated SD/MI	No	Yes	No		yes	TB description	Yes	Goverment hospital		No	6	Sudah dinyatakan sembuh oleh nakes
Sumatera	Urban	30	Female	Graduated D4/S1	No	Yes	Yes	TB	yes	TB description	Yes	Goverment hospital		Yes
Sumatera	Rural	26	Male	Graduated SMA/MA	No	Yes	Yes	TB	yes	TB description	Yes	Goverment hospital		No	6	Sudah merasa enakan/tidak ada gejala lain
Sumatera	Rural	34	Male	Graduated SMA/MA	No	Yes	Yes	TB	No		Yes	Private hospital		No	6	Sudah merasa enakan/tidak ada gejala lain
Sumatera	Rural	33	Male	Graduated SMA/MA	No	Yes	Yes	TB	yes	TB description	Yes	Goverment hospital		No	6	Sudah dinyatakan sembuh oleh nakes
Sumatera	Urban	53	Male	Never not yet Graduated SD/MI	No	Yes	No		yes	TB description	Yes	Doctor		No	1	Sudah merasa enakan/tidak ada gejala lain
Sumatera	Urban	59	Male	Graduated SMA/MA	No	Yes	Yes	Unknown	yes	Unknown	Yes	Goverment hospital		No	0	Sudah merasa enakan/tidak ada gejala lain
Sumatera	Urban	40	Male	Graduated SD/MI	No	Yes	No		yes	TB description	Yes	Doctor		No	3	Sudah dinyatakan sembuh oleh nakes
Sumatera	Rural	50	Male	Graduated SMP/MTs	No	Yes	No		yes	TB description	Yes	Private hospital		No	6	Sudah merasa enakan/tidak ada gejala lain
Sumatera	Urban	34	Male	Graduated SMA/MA	No	Yes	Yes	TB	yes	TB description	Yes	Centre of Public health		No	6	Sudah dinyatakan sembuh oleh nakes
Sumatera	Urban	40	Female	Graduated SD/MI	No	Yes	Yes	TB	yes	TB description	Yes	Goverment hospital		No	6	Sudah dinyatakan sembuh oleh nakes
Sumatera	Rural	41	Male	Graduated SMA/MA	No	Yes	No		yes	TB description	Yes	Goverment hospital		No	6	Sudah dinyatakan sembuh oleh nakes
Sumatera	Rural	61	Female	Graduated SD/MI	No	Yes	Yes	TB	yes	TB description	Yes	Goverment hospital		Yes
Sumatera	Urban	45	Female	Graduated SD/MI	No	Yes	No		yes	TB description	Yes	Private hospital		Yes
Sumatera	Urban	53	Male	Graduated SMA/MA	No	Yes	No		yes	TB description	Yes	Private hospital		No	3	Sudah dinyatakan sembuh oleh nakes
Sumatera	Urban	42	Male	Graduated SMP/MTs	No	Yes	Yes	TB	yes	TB description	Yes	Private hospital		No	5	Tidak punya uang
Sumatera	Rural	61	Male	Graduated SMA/MA	No	Yes	No		yes	TB description	Yes	Goverment hospital		No	9	Sudah dinyatakan sembuh oleh nakes
Sumatera	Rural	68	Male	Graduated SMP/MTs	No	Yes	Yes	No TB	yes	Unknown	Yes	Goverment hospital		No	6	Sudah dinyatakan sembuh oleh nakes
Sumatera	Urban	35	Female	Graduated SMP/MTs	No	Yes	No		yes	TB description	Yes	Praktek nakes lain (perawat,bidan)		No	6	Sudah dinyatakan sembuh oleh nakes
Sumatera	Urban	43	Female	Graduated SD/MI	Yes	Yes	No		yes	TB description	Yes	Private hospital		No	3	Sudah dinyatakan sembuh oleh nakes
Sumatera	Urban	51	Female	Graduated SMP/MTs	No	Yes	No		yes	TB description	Yes	Centre of Public health		No	6	Sudah dinyatakan sembuh oleh nakes
Sumatera	Urban	72	Male	Graduated SMP/MTs	No	Yes	Yes	TB	yes	TB description	Yes	Goverment hospital		No	6	Sudah dinyatakan sembuh oleh nakes
Sumatera	Rural	47	Male	Graduated SMA/MA	No	Yes	Yes	TB	yes	TB description	Yes	Private hospital		No	7	Sudah merasa enakan/tidak ada gejala lain
Sumatera	Urban	67	Male	Graduated SMP/MTs	No	Yes	Yes	TB	yes	TB description	Yes	Centre of Public health		No	6	Sudah dinyatakan sembuh oleh nakes
Sumatera	Rural	65	Male	Graduated SMP/MTs	No	Yes	Yes	TB	yes	TB description	Yes	Private hospital		No	1	Sudah merasa enakan/tidak ada gejala lain
Sumatera	Urban	33	Male	Graduated SMP/MTs	No	Yes	Yes	TB	No		Yes	Centre of Public health		No	6	Sudah merasa enakan/tidak ada gejala lain
Sumatera	Rural	68	Male	Graduated SMP/MTs	No	Yes	Yes	TB	No		Yes	Centre of Public health		No	8	Sudah dinyatakan sembuh oleh nakes
Sumatera	Rural	49	Male	Graduated SMA/MA	No	Yes	Yes	TB	yes	TB description	Yes	Goverment hospital		No	6	Sudah dinyatakan sembuh oleh nakes
Sumatera	Urban	37	Female	Graduated SMA/MA	No	Yes	Yes	Unknown	yes	TB description	Yes	Goverment hospital		No	9	Sudah dinyatakan sembuh oleh nakes
Sumatera	Urban	19	Male	Graduated SD/MI	Yes	Yes	Yes	TB	No		Yes	Centre of Public health		No	3	Sudah merasa enakan/tidak ada gejala lain
Sumatera	Rural	37	Male	Graduated D4/S1	No	Yes	Yes	TB	yes	TB description	Yes	Goverment hospital		No	6	Sudah merasa enakan/tidak ada gejala lain
Sumatera	Rural	60	Male	Graduated SMP/MTs	No	Yes	Yes	TB	yes	TB description	Yes	Private hospital		No	0	Sudah merasa enakan/tidak ada gejala lain
Sumatera	Urban	35	Male	Graduated SMP/MTs	No	Yes	Yes	Unknown	yes	TB description	Yes	Centre of Public health		No	6	Sudah dinyatakan sembuh oleh nakes
Sumatera	Urban	82	Female	Never not yet Graduated SD/MI	No	Yes	Yes	TB	No		Yes	Centre of Public health		No	5	Sudah dinyatakan sembuh oleh nakes
Sumatera	Urban	53	Male	Graduated SMP/MTs	No	Yes	Yes	TB	yes	TB description	Yes	Goverment hospital		No	6	Sudah dinyatakan sembuh oleh nakes
Sumatera	Urban	80	Female	Never not yet Graduated SD/MI	No	Yes	Yes	TB	yes	Unknown	Yes	Centre of Public health		No	12	Tidak punya uang
Sumatera	Urban	26	Male	Graduated SMP/MTs	No	Yes	No		yes	TB description	Yes	Goverment hospital		No	5	Sudah dinyatakan sembuh oleh nakes
Sumatera	Rural	43	Male	Graduated SMP/MTs	No	Yes	Yes	TB	yes	TB description	Yes	Centre of Public health		No	6	Sudah dinyatakan sembuh oleh nakes
Sumatera	Rural	51	Male	Graduated SMA/MA	No	Yes	Yes	TB	yes	TB description	Yes	Goverment hospital		No	2	Sudah dinyatakan sembuh oleh nakes
Sumatera	Urban	35	Male	Graduated SMA/MA	No	Yes	Yes	TB	yes	TB description	Yes	Doctor		No	88	Sudah merasa enakan/tidak ada gejala lain
Sumatera	Urban	58	Male	Never take education	No	Yes	No		yes	TB description	Yes	Private hospital		No	4	Tidak punya uang
Sumatera	Urban	27	Male	Graduated SMA/MA	No	Yes	No		yes	Unknown	Yes	Private hospital		No	6	Sudah merasa enakan/tidak ada gejala lain
Sumatera	Rural	55	Male	Graduated SMA/MA	No	Yes	No		yes	TB description	Yes	Private hospital		No	0	Tidak punya uang
Sumatera	Urban	35	Male	Graduated SMA/MA	No	Yes	No		yes	Unknown	Yes	Private hospital		No	24	Sudah dinyatakan sembuh oleh nakes
Sumatera	Urban	27	Male	Graduated SMA/MA	No	Yes	Yes	TB	yes	TB description	Yes	Goverment hospital		No	2	Merasa tidak ada perubahan
Sumatera	Urban	37	Male	Graduated SMA/MA	No	Yes	No		yes	TB description	Yes	Goverment hospital		Yes
Sumatera	Urban	89	Male	Never not yet Graduated SD/MI	No	Yes	Yes	TB	yes	TB description	Yes	Centre of Public health		No	1	Takut efek samping dari obat
Sumatera	Rural	40	Female	Graduated SMA/MA	No	Yes	Yes	Unknown	yes	TB description	Yes	Private hospital		No	9	Sudah merasa enakan/tidak ada gejala lain
Sumatera	Rural	31	Male	Graduated SD/MI	No	Yes	Yes	TB	yes	TB description	Yes	Goverment hospital		No	9	Sudah dinyatakan sembuh oleh nakes
Sumatera	Urban	53	Female	Never not yet Graduated SD/MI	No	Yes	Yes	TB	yes	TB description	Yes	Goverment hospital		No	12	Merasa tidak ada perubahan
Sumatera	Rural	33	Female	Graduated SD/MI	No	Yes	No		yes	TB description	Yes	Doctor		No	6	Sudah dinyatakan sembuh oleh nakes
Sumatera	Rural	39	Female	Graduated SD/MI	No	Yes	Yes	TB	yes	TB description	Yes	Goverment hospital		No	12	Sudah dinyatakan sembuh oleh nakes
Sumatera	Urban	38	Female	Graduated SMP/MTs	No	Yes	Yes	Unknown	yes	TB description	Yes	Goverment hospital		No	6	Sudah merasa enakan/tidak ada gejala lain
Sumatera	Rural	62	Female	Never not yet Graduated SD/MI	No	Yes	Yes	TB	yes	TB description	Yes	Private hospital		No	3	Tidak punya uang
Sumatera	Rural	77	Male	Graduated SMP/MTs	No	Yes	No		yes	TB description	Yes	Goverment hospital		No	6	Sudah dinyatakan sembuh oleh nakes
Sumatera	Urban	75	Male	Graduated SMP/MTs	No	Yes	Yes	TB	yes	TB description	Yes	Goverment hospital		No	88	Sudah merasa enakan/tidak ada gejala lain
Sumatera	Rural	52	Male	Graduated SMA/MA	No	Yes	Yes	Unknown	yes	TB description	Yes	Private hospital		No	1	Sudah merasa enakan/tidak ada gejala lain
Sumatera	Urban	73	Female	Graduated SD/MI	No	Yes	Yes	TB	yes	TB description	Yes	Goverment hospital		No	4	Sudah dinyatakan sembuh oleh nakes
Sumatera	Urban	27	Male	Graduated SMP/MTs	Yes	Yes	Yes	TB	yes	TB description	Yes	Private hospital		No	4	Sudah merasa enakan/tidak ada gejala lain
Sumatera	Urban	35	Male	Graduated SMA/MA	No	Yes	No		yes	TB description	No					Lainnya	LUPA OBAT YANG DIMINUM
Sumatera	Urban	35	Female	Graduated SMP/MTs	No	Yes	Yes	TB	yes	TB description	Yes	Private hospital		No	6	Sudah dinyatakan sembuh oleh nakes
Sumatera	Rural	46	Male	Graduated SMA/MA	Yes	Yes	Yes	TB	yes	TB description	Yes	Goverment hospital		No	6	Sudah dinyatakan sembuh oleh nakes
Sumatera	Urban	26	Female	Graduated SMA/MA	No	Yes	No		yes	TB description	Yes	Goverment hospital		No	6	Sudah dinyatakan sembuh oleh nakes
Sumatera	Urban	62	Male	Graduated SMA/MA	No	Yes	No		yes	TB description	Yes	Private hospital		No	9	Sudah dinyatakan sembuh oleh nakes
Sumatera	Urban	81	Male	Graduated D1/D2/D3	No	Yes	No		yes	TB description	Yes	Goverment hospital		No	6	Sudah dinyatakan sembuh oleh nakes
Sumatera	Urban	47	Female	Graduated SMA/MA	Yes	Yes	Yes	TB	yes	TB description	Yes	Centre of Public health		No	6	Sudah dinyatakan sembuh oleh nakes
Sumatera	Rural	44	Male	Graduated SD/MI	No	Yes	No		yes	TB description	Yes	Goverment hospital		No	7	Tidak punya uang
Sumatera	Rural	60	Female	Graduated SMP/MTs	Yes	Yes	Yes	TB	yes	TB description	Yes	Private hospital		No	6	Tidak punya uang
Sumatera	Rural	43	Male	Graduated SMA/MA	No	Yes	No		yes	TB description	Yes	Doctor		No	6	Sudah dinyatakan sembuh oleh nakes
Sumatera	Rural	42	Female	Graduated SMA/MA	No	Yes	No		yes	TB description	Yes	Centre of Public health		No	6	Sudah dinyatakan sembuh oleh nakes
Sumatera	Urban	73	Male	Graduated SMP/MTs	No	Yes	Yes	TB	yes	TB description	Yes	Goverment hospital		No	9	Sudah dinyatakan sembuh oleh nakes
Sumatera	Rural	72	Male	Graduated SD/MI	No	Yes	Yes	TB	yes	TB description	Yes	Goverment hospital		No	7	Sudah dinyatakan sembuh oleh nakes
Sumatera	Urban	40	Male	Graduated SMA/MA	No	Yes	Yes	TB	yes	TB description	Yes	Private hospital		No	6	Sudah merasa enakan/tidak ada gejala lain
Sumatera	Rural	30	Male	Graduated SD/MI	No	Yes	No		No		Yes	Doctor		No	3	Merasa tidak ada perubahan
Sumatera	Urban	69	Female	Graduated SMP/MTs	No	Yes	Yes	TB	yes	TB description	Yes	Goverment hospital		No	3	Sudah dinyatakan sembuh oleh nakes
Sumatera	Urban	42	Female	Graduated SMA/MA	No	Yes	No		yes	TB description	Yes	Private hospital		No	6	Sudah dinyatakan sembuh oleh nakes
Sumatera	Urban	55	Male	Graduated SD/MI	No	Yes	No		yes	TB description	Yes	Doctor		No	12	Sudah merasa enakan/tidak ada gejala lain
Sumatera	Urban	32	Female	Graduated SD/MI	No	Yes	Yes	TB	yes	TB description	Yes	Centre of Public health		No	6	Merasa tidak ada perubahan
Sumatera	Rural	41	Female	Graduated SMA/MA	No	Yes	No		yes	TB description	Yes	Goverment hospital		No	12	Sudah merasa enakan/tidak ada gejala lain
Sumatera	Urban	58	Male	Graduated SD/MI	No	Yes	Yes	Unknown	yes	TB description	Yes	Private hospital		No	10	Sudah merasa enakan/tidak ada gejala lain
Sumatera	Urban	69	Female	Graduated SMA/MA	No	Yes	No		yes	TB description	Yes	Goverment hospital		No	6	Sudah dinyatakan sembuh oleh nakes
Sumatera	Urban	32	Female	Graduated SMA/MA	No	Yes	Yes	TB	yes	TB description	Yes	Goverment hospital		No	6	Sudah merasa enakan/tidak ada gejala lain
Sumatera	Urban	28	Female	Graduated SMA/MA	No	Yes	Yes	TB	yes	TB description	Yes	Centre of Public health		No	6	Sudah dinyatakan sembuh oleh nakes
Sumatera	Urban	37	Female	Graduated SMA/MA	No	Yes	Yes	TB	yes	TB description	Yes	Doctor		No	6	Sudah dinyatakan sembuh oleh nakes
Sumatera	Rural	58	Male	Graduated D1/D2/D3	No	Yes	No		yes	TB description	Yes	Clinic		No	6	Sudah merasa enakan/tidak ada gejala lain
Sumatera	Rural	53	Male	Graduated SMP/MTs	No	Yes	Yes	TB	yes	TB description	Yes	Private hospital		No	6	Sudah dinyatakan sembuh oleh nakes
Sumatera	Urban	53	Female	Graduated SMA/MA	No	Yes	Yes	No TB	yes	TB description	Yes	Centre of Public health		No	1	Sudah dinyatakan sembuh oleh nakes
Sumatera	Rural	48	Male	Graduated SMA/MA	No	Yes	Yes	TB	yes	TB description	Yes	Clinic		No	2	Tidak punya uang
Sumatera	Urban	24	Female	Graduated D4/S1	Yes	Yes	Yes	TB	yes	TB description	Yes	Private hospital		No	6	Sudah dinyatakan sembuh oleh nakes
Sumatera	Rural	39	Male	Graduated SMA/MA	No	Yes	No		yes	TB description	Yes	Private hospital		No	6	Sudah dinyatakan sembuh oleh nakes
Sumatera	Urban	30	Female	Graduated SMP/MTs	No	Yes	No		yes	TB description	Yes	Private hospital		Yes
Sumatera	Urban	50	Male	Graduated SD/MI	No	Yes	Yes	TB	yes	TB description	Yes	Centre of Public health		No	6	Sudah dinyatakan sembuh oleh nakes
Sumatera	Urban	20	Male	Graduated SMA/MA	No	Yes	No		yes	TB description	Yes	Goverment hospital		No	3	Sudah dinyatakan sembuh oleh nakes
Sumatera	Urban	30	Male	Graduated SMA/MA	No	Yes	Yes	TB	yes	TB description	Yes	Goverment hospital		No	6	Sudah merasa enakan/tidak ada gejala lain
Sumatera	Urban	25	Female	Graduated SMA/MA	Yes	Yes	Yes	TB	yes	TB description	Yes	Private hospital		No	6	Sudah dinyatakan sembuh oleh nakes
Sumatera	Urban	42	Male	Graduated SD/MI	No	Yes	No		yes	TB description	Yes	Clinic		Yes
Sumatera	Urban	52	Male	Graduated SD/MI	No	Yes	No		yes	TB description	Yes	Doctor		No	3	Sudah merasa enakan/tidak ada gejala lain
Sumatera	Urban	67	Male	Graduated SMP/MTs	Yes	Yes	Yes	Unknown	yes	TB description	Yes	Centre of Public health		No	88	Sudah merasa enakan/tidak ada gejala lain
Sumatera	Urban	63	Female	Never not yet Graduated SD/MI	No	Yes	No		yes	TB description	Yes	Goverment hospital		No	6	Sudah merasa enakan/tidak ada gejala lain
Sumatera	Urban	15	Male	Graduated SMP/MTs	No	Yes	No		No		Yes	Clinic		No	7	Sudah dinyatakan sembuh oleh nakes
Sumatera	Urban	37	Male	Graduated SMA/MA	No	Yes	No		yes	TB description	Yes	Clinic		No	3	Sudah merasa enakan/tidak ada gejala lain
Sumatera	Rural	59	Male	Graduated SMA/MA	No	Yes	No		yes	TB description	Yes	Private hospital		No	6	Sudah dinyatakan sembuh oleh nakes
Sumatera	Urban	40	Male	Graduated SD/MI	No	Yes	No		yes	TB description	Yes	Goverment hospital		No	6	Sudah merasa enakan/tidak ada gejala lain
Sumatera	Urban	34	Male	Graduated SMA/MA	No	Yes	Yes	Unknown	yes	TB description	Yes	Goverment hospital		No	6	Sudah dinyatakan sembuh oleh nakes
Sumatera	Urban	36	Female	Graduated SMP/MTs	No	Yes	No		yes	TB description	Yes	Goverment hospital		No	6	Sudah dinyatakan sembuh oleh nakes
Sumatera	Rural	46	Male	Graduated D4/S1	No	Yes	No		yes	TB description	Yes	Goverment hospital		No	6	Sudah dinyatakan sembuh oleh nakes
Sumatera	Urban	38	Male	Graduated SMA/MA	Yes	Yes	No		yes	TB description	Yes	Clinic		No	6	Sudah dinyatakan sembuh oleh nakes
Sumatera	Rural	33	Female	Graduated SMA/MA	No	Yes	Yes	Unknown	yes	TB description	Yes	Centre of Public health		No	12	Sudah dinyatakan sembuh oleh nakes
Sumatera	Urban	51	Male	Graduated SD/MI	Yes	Yes	Yes	TB	yes	TB description	Yes	Centre of Public health		No	6	Sudah dinyatakan sembuh oleh nakes
Sumatera	Rural	40	Male	Graduated SMP/MTs	No	Yes	No		yes	TB description	No					Tidak ada obat di faskes
Sumatera	Urban	35	Female	Graduated SD/MI	No	Yes	Yes	TB	yes	TB description	Yes	Clinic		No	9	Sudah dinyatakan sembuh oleh nakes
Sumatera	Urban	35	Female	Graduated SMP/MTs	Yes	Yes	No		yes	TB description	Yes	Private hospital		No	6	Sudah dinyatakan sembuh oleh nakes
Sumatera	Rural	43	Male	Graduated D4/S1	No	Yes	Yes	TB	yes	TB description	Yes	Goverment hospital		No	9	Sudah dinyatakan sembuh oleh nakes
Sumatera	Urban	26	Female	Graduated SMA/MA	No	Yes	No		yes	TB description	Yes	Goverment hospital		No	10	Sudah dinyatakan sembuh oleh nakes
Sumatera	Urban	81	Male	Graduated SD/MI	No	Yes	No		yes	TB description	Yes	Goverment hospital		No	9	Sudah merasa enakan/tidak ada gejala lain
Sumatera	Urban	50	Male	Never take education	No	Yes	Yes	TB	yes	TB description	Yes	Clinic		No	12	Sudah dinyatakan sembuh oleh nakes
Sumatera	Rural	64	Male	Graduated SMP/MTs	No	Yes	No		yes	TB description	Yes	Private hospital		No	1	Sudah merasa enakan/tidak ada gejala lain
Sumatera	Urban	30	Male	Graduated SMA/MA	No	Yes	No		yes	Unknown	No					Lainnya	TDK TAHU (MASIH USIA SD KELAS 2)
Sumatera	Urban	30	Female	Graduated SMA/MA	No	Yes	No		yes	TB description	Yes	Private hospital		No	3	Sudah merasa enakan/tidak ada gejala lain
Sumatera	Urban	48	Female	Graduated SMP/MTs	No	Yes	Yes	TB	No		Yes	Centre of Public health		No	6	Sudah dinyatakan sembuh oleh nakes
Sumatera	Rural	58	Female	Graduated SD/MI	No	Yes	No		yes	TB description	Yes	Goverment hospital		No	88	Sudah dinyatakan sembuh oleh nakes
Sumatera	Urban	29	Female	Graduated D4/S1	No	Yes	No		yes	TB description	Yes	Goverment hospital		No	6	Sudah dinyatakan sembuh oleh nakes
Sumatera	Rural	68	Male	Graduated SD/MI	No	Yes	Yes	TB	yes	TB description	Yes	Goverment hospital		No	6	Sudah dinyatakan sembuh oleh nakes
Sumatera	Urban	61	Male	Graduated SMP/MTs	No	Yes	Yes	TB	yes	TB description	Yes	Clinic		No	9	Sudah dinyatakan sembuh oleh nakes
Sumatera	Urban	32	Female	Graduated SMA/MA	No	Yes	Yes	TB	yes	TB description	Yes	Goverment hospital		No	12	Sudah merasa enakan/tidak ada gejala lain
Sumatera	Urban	27	Female	Graduated D1/D2/D3	No	Yes	No		yes	TB description	Yes	Goverment hospital		No	6	Sudah dinyatakan sembuh oleh nakes
Sumatera	Urban	35	Male	Graduated SD/MI	No	Yes	Yes	TB	yes	TB description	Yes	Goverment hospital		No	6	Sudah dinyatakan sembuh oleh nakes
Sumatera	Rural	60	Male	Never not yet Graduated SD/MI	No	Yes	Yes	TB	yes	TB description	Yes	Centre of Public health		No	6	Sudah dinyatakan sembuh oleh nakes
Sumatera	Rural	75	Male	Never not yet Graduated SD/MI	No	Yes	Yes	TB	No		Yes	Centre of Public health		No	6	Sudah merasa enakan/tidak ada gejala lain
Sumatera	Rural	33	Male	Graduated SMP/MTs	No	Yes	No		yes	TB description	Yes	Goverment hospital		No	6	Sudah dinyatakan sembuh oleh nakes
Sumatera	Rural	73	Male	Graduated SD/MI	No	Yes	Yes	TB	yes	TB description	Yes	Goverment hospital		No	3	Sudah merasa enakan/tidak ada gejala lain
Sumatera	Rural	63	Male	Graduated D4/S1	No	Yes	Yes	TB	yes	TB description	Yes	Goverment hospital		No	6	Sudah dinyatakan sembuh oleh nakes
Sumatera	Rural	50	Male	Graduated SMA/MA	No	Yes	No		yes	TB description	Yes	Goverment hospital		No	2	Sudah merasa enakan/tidak ada gejala lain
Sumatera	Rural	33	Female	Graduated SD/MI	No	Yes	Yes	TB	yes	TB description	Yes	Centre of Public health		No	6	Sudah dinyatakan sembuh oleh nakes
Sumatera	Rural	58	Male	Graduated SD/MI	No	Yes	Yes	TB	No		Yes	Centre of Public health		No	6	Tidak punya uang
Sumatera	Urban	61	Female	Graduated SD/MI	No	Yes	Yes	TB	yes	TB description	Yes	Goverment hospital		No	6	Sudah dinyatakan sembuh oleh nakes
Sumatera	Rural	33	Female	Graduated SMP/MTs	No	Yes	Yes	TB	yes	TB description	Yes	Goverment hospital		No	6	Sudah dinyatakan sembuh oleh nakes
Sumatera	Rural	24	Male	Graduated SD/MI	Yes	Yes	Yes	TB	yes	TB description	Yes	Goverment hospital		No	2	Tidak ada transportasi
Sumatera	Rural	72	Male	Never not yet Graduated SD/MI	No	Yes	Yes	TB	yes	TB description	Yes	Goverment hospital		No	6	Sudah dinyatakan sembuh oleh nakes
Sumatera	Rural	43	Female	Graduated SMA/MA	No	Yes	Yes	TB	yes	TB description	Yes	Centre of Public health		No	12	Sudah dinyatakan sembuh oleh nakes
Sumatera	Rural	52	Male	Never not yet Graduated SD/MI	No	Yes	Yes	TB	yes	TB description	Yes	Goverment hospital		No	2	Sudah merasa enakan/tidak ada gejala lain
Sumatera	Urban	38	Female	Graduated SMA/MA	No	Yes	No		yes	TB description	No					Tidak ada orang yang mengambil obat
Sumatera	Urban	32	Female	Graduated SMA/MA	No	Yes	Yes	TB	yes	TB description	Yes	Goverment hospital		No	6	Sudah dinyatakan sembuh oleh nakes
Sumatera	Rural	36	Male	Graduated SMP/MTs	No	Yes	Yes	TB	yes	TB description	Yes	Centre of Public health		No	6	Sudah merasa enakan/tidak ada gejala lain
Sumatera	Urban	58	Male	Graduated SD/MI	No	Yes	Yes	TB	yes	TB description	Yes	Goverment hospital		No	6	Sudah dinyatakan sembuh oleh nakes
Sumatera	Rural	55	Female	Graduated D1/D2/D3	No	Yes	Yes	No TB	yes	TB description	Yes	Goverment hospital		No	6	Sudah dinyatakan sembuh oleh nakes
Sumatera	Rural	53	Female	Graduated SD/MI	No	Yes	No		yes	TB description	Yes	Doctor		No	4	Tidak punya uang
Sumatera	Rural	60	Female	Never not yet Graduated SD/MI	No	Yes	Yes	TB	No		Yes	Centre of Public health		No	6	Sudah dinyatakan sembuh oleh nakes
Sumatera	Rural	66	Female	Graduated SD/MI	No	Yes	No		yes	TB description	Yes	Goverment hospital		No	8	Sudah dinyatakan sembuh oleh nakes
Sumatera	Urban	45	Female	Graduated SMA/MA	No	Yes	Yes	TB	yes	TB description	Yes	Doctor		No	6	Sudah dinyatakan sembuh oleh nakes
Sumatera	Urban	33	Male	Graduated SMP/MTs	No	Yes	Yes	TB	No		Yes	Goverment hospital		No	6	Sudah dinyatakan sembuh oleh nakes
Sumatera	Rural	70	Female	Never not yet Graduated SD/MI	No	Yes	No		yes	TB description	Yes	Goverment hospital		No	3	Takut efek samping dari obat
Sumatera	Rural	62	Male	Never not yet Graduated SD/MI	No	Yes	Yes	TB	No		Yes	Centre of Public health		No	6	Sudah merasa enakan/tidak ada gejala lain
Sumatera	Urban	67	Male	Graduated SMA/MA	No	Yes	No		yes	TB description	Yes	Doctor		No	3	Sudah dinyatakan sembuh oleh nakes
Sumatera	Urban	64	Male	Graduated SMP/MTs	No	Yes	Yes	TB	yes	TB description	Yes	Goverment hospital		No	6	Sudah dinyatakan sembuh oleh nakes
Sumatera	Rural	25	Female	Graduated SMP/MTs	No	Yes	No		yes	TB description	Yes	Centre of Public health		No	1	Tidak ada transportasi
Sumatera	Rural	37	Female	Graduated SD/MI	No	Yes	Yes	TB	yes	TB description	Yes	Goverment hospital		No	3	Tidak punya uang
Sumatera	Rural	62	Female	Graduated SMA/MA	No	Yes	Yes	TB	yes	TB description	Yes	Doctor		Yes
Sumatera	Urban	80	Male	Never not yet Graduated SD/MI	No	Yes	Yes	TB	yes	TB description	Yes	Centre of Public health		No	6	Sudah dinyatakan sembuh oleh nakes
Sumatera	Rural	75	Female	Graduated SD/MI	No	Yes	Yes	TB	yes	TB description	Yes	Goverment hospital		Yes
Sumatera	Urban	30	Male	Graduated D4/S1	No	Yes	No		yes	TB description	Yes	Goverment hospital		No	3	Sudah dinyatakan sembuh oleh nakes
Sumatera	Urban	39	Female	Graduated SMA/MA	No	Yes	Yes	TB	yes	TB description	Yes	Goverment hospital		No	6	Sudah dinyatakan sembuh oleh nakes
Sumatera	Urban	42	Female	Graduated SMA/MA	No	Yes	No		yes	TB description	Yes	Doctor		No	6	Sudah dinyatakan sembuh oleh nakes
Sumatera	Urban	55	Male	Never not yet Graduated SD/MI	No	Yes	No		yes	TB description	Yes	Goverment hospital		No	1	Sudah dinyatakan sembuh oleh nakes
Sumatera	Rural	64	Male	Graduated SMP/MTs	No	Yes	Yes	TB	No		Yes	Centre of Public health		No	6	Sudah dinyatakan sembuh oleh nakes
Sumatera	Urban	18	Female	Graduated SMP/MTs	Yes	Yes	No		yes	TB description	No					Lainnya	MERASA BELUM PARAH
Sumatera	Rural	40	Male	Never not yet Graduated SD/MI	No	Yes	No		yes	TB description	Yes	Centre of Public health		No	24	Sudah merasa enakan/tidak ada gejala lain
Sumatera	Urban	54	Female	Never not yet Graduated SD/MI	No	Yes	Yes	TB	No		Yes	Centre of Public health		No	3	Tidak punya uang
Sumatera	Rural	51	Male	Graduated SMA/MA	No	Yes	Yes	TB	yes	TB description	Yes	Goverment hospital		No	6	Sudah dinyatakan sembuh oleh nakes
Sumatera	Rural	68	Female	Never not yet Graduated SD/MI	No	Yes	Yes	TB	No		Yes	Goverment hospital		No	6	Sudah merasa enakan/tidak ada gejala lain
Sumatera	Urban	63	Male	Graduated SD/MI	No	Yes	No		yes	TB description	Yes	Doctor		No	12	Sudah dinyatakan sembuh oleh nakes
Sumatera	Rural	78	Male	Never not yet Graduated SD/MI	No	Yes	Yes	TB	yes	TB description	Yes	Goverment hospital		No	12	Sudah dinyatakan sembuh oleh nakes
Sumatera	Rural	54	Male	Graduated SMA/MA	No	Yes	Yes	TB	yes	TB description	Yes	Goverment hospital		No	6	Sudah dinyatakan sembuh oleh nakes
Sumatera	Urban	58	Female	Never not yet Graduated SD/MI	No	Yes	Yes	TB	yes	TB description	Yes	Goverment hospital		No	6	Sudah merasa enakan/tidak ada gejala lain
Sumatera	Urban	42	Male	Graduated SMP/MTs	No	Yes	Yes	TB	No		Yes	Centre of Public health		No	2	Sudah merasa enakan/tidak ada gejala lain
Sumatera	Urban	49	Male	Graduated SD/MI	No	Yes	Yes	TB	No		Yes	Centre of Public health		No	6	Sudah dinyatakan sembuh oleh nakes
Sumatera	Rural	78	Male	Graduated SMP/MTs	No	Yes	Yes	TB	yes	TB description	Yes	Goverment hospital		Yes
Sumatera	Rural	39	Female	Graduated D1/D2/D3	No	Yes	No		yes	TB description	Yes	Goverment hospital		No	6	Sudah dinyatakan sembuh oleh nakes
Sumatera	Urban	18	Male	Graduated SMP/MTs	No	Yes	Yes	TB	No		Yes	Centre of Public health		No	1	Takut efek samping dari obat
Sumatera	Rural	30	Male	Graduated SD/MI	No	Yes	No		yes	TB description	Yes	Clinic		No	3	Sudah merasa enakan/tidak ada gejala lain
Sumatera	Rural	45	Male	Never not yet Graduated SD/MI	No	Yes	No		yes	TB description	Yes	Goverment hospital		No	1	Tidak punya uang
Sumatera	Urban	69	Female	Never not yet Graduated SD/MI	No	Yes	Yes	TB	yes	TB description	Yes	Private hospital		No	6	Sudah dinyatakan sembuh oleh nakes
Sumatera	Rural	48	Male	Graduated SMA/MA	No	Yes	No		yes	TB description	Yes	Private hospital		Yes
Sumatera	Urban	42	Female	Graduated D4/S1	No	Yes	Yes	TB	No		Yes	Private hospital		No	6	Sudah dinyatakan sembuh oleh nakes
Sumatera	Rural	45	Male	Never not yet Graduated SD/MI	No	Yes	No		yes	TB description	Yes	Private hospital		No	3	Merasa tidak ada perubahan
Sumatera	Urban	55	Male	Graduated SD/MI	No	Yes	Yes	TB	yes	TB description	Yes	Goverment hospital		No	8	Sudah dinyatakan sembuh oleh nakes
Sumatera	Rural	55	Female	Graduated SD/MI	No	Yes	Yes	TB	yes	TB description	Yes	Clinic		No	8	Tidak punya uang
Sumatera	Rural	61	Male	Never not yet Graduated SD/MI	No	Yes	No		yes	TB description	Yes	Clinic		No	12	Tidak punya uang
Sumatera	Urban	50	Male	Graduated SD/MI	No	Yes	Yes	TB	yes	TB description	Yes	Goverment hospital		No	3	Tidak punya uang
Sumatera	Urban	42	Male	Graduated SMA/MA	No	Yes	Yes	TB	yes	TB description	Yes	Goverment hospital		No	6	Sudah dinyatakan sembuh oleh nakes
Sumatera	Urban	59	Male	Graduated SD/MI	No	Yes	Yes	TB	yes	TB description	Yes	Goverment hospital		No	6	Sudah merasa enakan/tidak ada gejala lain
Sumatera	Urban	17	Male	Graduated SMP/MTs	No	Yes	Yes	TB	yes	TB description	Yes	Private hospital		No	6	Sudah dinyatakan sembuh oleh nakes
Sumatera	Urban	34	Male	Never not yet Graduated SD/MI	No	Yes	Yes	TB	yes	TB description	Yes	Goverment hospital		No	6	Sudah merasa enakan/tidak ada gejala lain
Sumatera	Rural	65	Male	Graduated SMP/MTs	No	Yes	No		yes	TB description	Yes	Goverment hospital		No	3	Sudah merasa enakan/tidak ada gejala lain
Sumatera	Rural	60	Male	Graduated SD/MI	No	Yes	No		yes	TB description	Yes	Goverment hospital		No	9	Sudah dinyatakan sembuh oleh nakes
Sumatera	Rural	45	Female	Never take education	No	Yes	Yes	Unknown	yes	Unknown	Yes	Goverment hospital		No	9	Sudah merasa enakan/tidak ada gejala lain
Sumatera	Urban	58	Male	Graduated SD/MI	No	Yes	Yes	TB	yes	TB description	Yes	Goverment hospital		No	6	Sudah merasa enakan/tidak ada gejala lain
Sumatera	Urban	49	Male	Graduated D4/S1	No	Yes	Yes	TB	yes	TB description	Yes	Private hospital		No	1	Sudah merasa enakan/tidak ada gejala lain
Sumatera	Urban	65	Female	Never take education	No	Yes	Yes	Unknown	yes	TB description	Yes	Goverment hospital		No	6	Sudah merasa enakan/tidak ada gejala lain
Sumatera	Urban	71	Male	Graduated SD/MI	No	Yes	Yes	TB	yes	TB description	Yes	Private hospital		No	99	Lainnya
Sumatera	Rural	70	Female	Never take education	No	Yes	Yes	TB	No		Yes	Centre of Public health		No	6	Tidak ada transportasi
Sumatera	Urban	21	Female	Graduated SMA/MA	Yes	Yes	Yes	TB	yes	TB description	Yes	Goverment hospital		No	6	Sudah merasa enakan/tidak ada gejala lain
Sumatera	Urban	59	Female	Graduated SMP/MTs	No	Yes	Yes	TB	yes	TB description	Yes	Centre of Public health		No	6	Sudah merasa enakan/tidak ada gejala lain
Sumatera	Urban	31	Male	Graduated SMA/MA	No	Yes	Yes	Unknown	yes	TB description	Yes	Centre of Public health		No	6	Sudah merasa enakan/tidak ada gejala lain
Sumatera	Urban	27	Female	Graduated SMA/MA	No	Yes	Yes	TB	yes	TB description	Yes	Centre of Public health		No	6	Sudah dinyatakan sembuh oleh nakes
Sumatera	Rural	47	Male	Graduated SMP/MTs	No	Yes	Yes	TB	yes	TB description	Yes	Clinic		No	6	Sudah merasa enakan/tidak ada gejala lain
Sumatera	Urban	73	Female	Graduated SD/MI	No	Yes	Yes	TB	yes	TB description	Yes	Goverment hospital		No	6	Sudah dinyatakan sembuh oleh nakes
Sumatera	Rural	30	Male	Graduated D4/S1	No	Yes	Yes	TB	yes	TB description	Yes	Doctor		No	6	Sudah dinyatakan sembuh oleh nakes
Sumatera	Rural	37	Male	Graduated SD/MI	No	Yes	No		yes	TB description	Yes	Private hospital		No	6	Sudah merasa enakan/tidak ada gejala lain
Sumatera	Rural	35	Female	Graduated SMP/MTs	No	Yes	No		yes	TB description	Yes	Private hospital		No	6	Sudah merasa enakan/tidak ada gejala lain
Sumatera	Urban	24	Male	Graduated SMA/MA	No	Yes	Yes	TB	yes	TB description	Yes	Goverment hospital		No	2	Sudah merasa enakan/tidak ada gejala lain
Sumatera	Rural	36	Female	Graduated SD/MI	No	Yes	No		yes	TB description	Yes	Goverment hospital		No	6	Sudah merasa enakan/tidak ada gejala lain
Sumatera	Rural	39	Male	Never not yet Graduated SD/MI	No	Yes	No		No		Yes	Doctor		No	6	Sudah merasa enakan/tidak ada gejala lain
Sumatera	Rural	56	Male	Never not yet Graduated SD/MI	No	Yes	No		yes	TB description	Yes	Private hospital		No	1	Sudah merasa enakan/tidak ada gejala lain
Sumatera	Urban	73	Male	Graduated SMA/MA	Yes	Yes	Yes	TB	yes	TB description	Yes	Private hospital		No	6	Sudah dinyatakan sembuh oleh nakes
Sumatera	Rural	50	Female	Never not yet Graduated SD/MI	No	Yes	Yes	TB	yes	TB description	Yes	Centre of Public health		Yes
Sumatera	Urban	26	Male	Graduated SMA/MA	No	Yes	Yes	TB	yes	TB description	Yes	Centre of Public health		No	6	Sudah dinyatakan sembuh oleh nakes
Sumatera	Urban	36	Male	Graduated SD/MI	No	Yes	Yes	TB	yes	TB description	Yes	Centre of Public health		No	6	Sudah dinyatakan sembuh oleh nakes
Sumatera	Rural	62	Male	Never not yet Graduated SD/MI	No	Yes	Yes	TB	yes	TB description	Yes	Private hospital		No	6	Sudah dinyatakan sembuh oleh nakes
Sumatera	Urban	55	Female	Never not yet Graduated SD/MI	No	Yes	Yes	TB	yes	TB description	Yes	Private hospital		No	6	Sudah merasa enakan/tidak ada gejala lain
Sumatera	Rural	52	Male	Graduated SD/MI	No	Yes	No		yes	TB description	Yes	Private hospital		No	99	Lainnya
Sumatera	Rural	56	Female	Graduated SD/MI	No	Yes	No		yes	TB description	Yes	Goverment hospital		No	1	Sudah merasa enakan/tidak ada gejala lain
Sumatera	Urban	36	Female	Graduated SMA/MA	No	Yes	No		yes	TB description	Yes	Goverment hospital		No	6	Sudah merasa enakan/tidak ada gejala lain
Sumatera	Rural	17	Female	Graduated SMA/MA	Yes	Yes	No		yes	TB description	Yes	Goverment hospital		No	3	Sudah merasa enakan/tidak ada gejala lain
Sumatera	Rural	37	Female	Never not yet Graduated SD/MI	No	Yes	No		yes	TB description	Yes	Private hospital		No	1	Sudah merasa enakan/tidak ada gejala lain
Sumatera	Urban	67	Male	Never take education	No	Yes	Yes	TB	yes	TB description	Yes	Goverment hospital		No	12	Sudah merasa enakan/tidak ada gejala lain
Sumatera	Urban	67	Female	Never take education	No	Yes	No		yes	TB description	Yes	Goverment hospital		No	6	Sudah merasa enakan/tidak ada gejala lain
Sumatera	Urban	45	Male	Graduated SMA/MA	No	Yes	Yes	TB	yes	TB description	Yes	Private hospital		No	6	Sudah merasa enakan/tidak ada gejala lain
Sumatera	Rural	64	Male	Never not yet Graduated SD/MI	No	Yes	No		yes	TB description	Yes	Goverment hospital		No	7	Sudah merasa enakan/tidak ada gejala lain
Sumatera	Urban	59	Male	Graduated SD/MI	No	Yes	Yes	Unknown	yes	TB description	Yes	Goverment hospital		No	12	Sudah merasa enakan/tidak ada gejala lain
Sumatera	Urban	43	Male	Graduated SMA/MA	Yes	Yes	No		yes	TB description	Yes	Private hospital		No	6	Sudah dinyatakan sembuh oleh nakes
Sumatera	Rural	60	Female	Graduated SD/MI	No	Yes	Yes	TB	yes	TB description	Yes	Private hospital		No	9	Sudah dinyatakan sembuh oleh nakes
Sumatera	Urban	73	Female	Graduated D4/S1	Yes	Yes	No		yes	TB description	Yes	Goverment hospital		No	6	Sudah dinyatakan sembuh oleh nakes
Sumatera	Urban	67	Female	Never take education	No	Yes	Yes	TB	yes	TB description	Yes	Private hospital		No	1	Sudah merasa enakan/tidak ada gejala lain
Sumatera	Rural	40	Female	Never not yet Graduated SD/MI	No	Yes	No		No		Yes	Private hospital		No	12	Sudah dinyatakan sembuh oleh nakes
Sumatera	Urban	60	Male	Graduated SMP/MTs	No	Yes	Yes	Unknown	yes	Unknown	Yes	Clinic		No	3	Sudah dinyatakan sembuh oleh nakes
Sumatera	Rural	67	Male	Graduated SMA/MA	No	Yes	Yes	Unknown	yes	TB description	Yes	Private hospital		No	0	Takut efek samping dari obat
Sumatera	Rural	28	Female	Graduated SMP/MTs	No	Yes	Yes	TB	yes	TB description	Yes	Private hospital		No	18	Sudah dinyatakan sembuh oleh nakes
Sumatera	Rural	46	Male	Graduated SD/MI	No	Yes	No		yes	TB description	No					Tidak punya uang
Sumatera	Rural	38	Female	Graduated SMA/MA	No	Yes	No		yes	Unknown	Yes	Private hospital		No	88	Sudah merasa enakan/tidak ada gejala lain
Sumatera	Urban	55	Female	Never take education	No	Yes	No		yes	TB description	Yes	Private hospital		No	24	Sudah merasa enakan/tidak ada gejala lain
Sumatera	Rural	55	Male	Never not yet Graduated SD/MI	No	Yes	Yes	TB	No		Yes	Centre of Public health		No	6	Sudah dinyatakan sembuh oleh nakes
Sumatera	Rural	23	Male	Graduated SD/MI	No	Yes	Yes	TB	No		Yes	Centre of Public health		Yes
Sumatera	Urban	48	Female	Never take education	No	Yes	Yes	TB	yes	TB description	Yes	Centre of Public health		No	6	Sudah dinyatakan sembuh oleh nakes
Sumatera	Urban	72	Female	Never not yet Graduated SD/MI	No	Yes	Yes	TB	yes	TB description	Yes	Goverment hospital		No	0	Takut efek samping dari obat
Sumatera	Rural	62	Male	Never take education	No	Yes	Yes	TB	yes	TB description	Yes	Goverment hospital		No	3	Sudah merasa enakan/tidak ada gejala lain
Sumatera	Rural	54	Male	Never not yet Graduated SD/MI	No	Yes	No		yes	TB description	Yes	Doctor		No	2	Tidak ada transportasi
Sumatera	Rural	17	Male	Graduated SMP/MTs	No	Yes	No		yes	TB description	Yes	Goverment hospital		Yes
Sumatera	Rural	45	Male	Graduated SD/MI	No	Yes	Yes	TB	No		Yes	Centre of Public health		Yes
Sumatera	Rural	57	Female	Never not yet Graduated SD/MI	No	Yes	Yes	Unknown	yes	Unknown	Yes	Centre of Public health		No	6	Sudah dinyatakan sembuh oleh nakes
Sumatera	Rural	48	Male	Never take education	No	Yes	Yes	TB	yes	TB description	Yes	Doctor		No	3	Merasa tidak ada perubahan
Sumatera	Rural	37	Male	Graduated SMP/MTs	No	Yes	No		yes	TB description	Yes	Goverment hospital		No	6	Sudah dinyatakan sembuh oleh nakes
Sumatera	Rural	60	Male	Never not yet Graduated SD/MI	No	Yes	Yes	TB	No		Yes	Centre of Public health		No	6	Sudah dinyatakan sembuh oleh nakes
Sumatera	Rural	51	Male	Graduated SD/MI	No	Yes	No		yes	TB description	Yes	Clinic		No	6	Tidak punya uang
Sumatera	Urban	15	Female	Graduated SD/MI	No	Yes	No		yes	TB description	Yes	Doctor		No	7	Sudah dinyatakan sembuh oleh nakes
Sumatera	Urban	25	Male	Graduated SMA/MA	No	Yes	No		yes	TB description	Yes	Centre of Public health		No	6	Sudah dinyatakan sembuh oleh nakes
Sumatera	Urban	46	Male	Graduated SD/MI	No	Yes	Yes	TB	yes	TB description	Yes	Centre of Public health		No	6	Sudah dinyatakan sembuh oleh nakes
Sumatera	Rural	55	Female	Graduated SD/MI	No	Yes	Yes	TB	yes	TB description	Yes	Centre of Public health		No	6	Sudah dinyatakan sembuh oleh nakes
Sumatera	Urban	31	Male	Graduated SD/MI	No	Yes	Yes	TB	yes	TB description	Yes	Goverment hospital		No	1	Sudah merasa enakan/tidak ada gejala lain
Sumatera	Rural	54	Male	Never not yet Graduated SD/MI	No	Yes	Yes	TB	No		Yes	Centre of Public health		No	6	Sudah merasa enakan/tidak ada gejala lain
Sumatera	Rural	49	Male	Never not yet Graduated SD/MI	No	Yes	Yes	TB	No		Yes	Centre of Public health		No	6	Sudah dinyatakan sembuh oleh nakes
Sumatera	Urban	52	Male	Graduated SD/MI	Yes	Yes	No		yes	TB description	Yes	Apotik/toko obat/warung		No	6	Sudah merasa enakan/tidak ada gejala lain
Sumatera	Urban	25	Male	Graduated SMA/MA	No	Yes	No		yes	TB description	Yes	Centre of Public health		No	6	Sudah dinyatakan sembuh oleh nakes
Sumatera	Urban	17	Male	Graduated SMP/MTs	No	Yes	Yes	TB	No		Yes	Centre of Public health		No	6	Sudah dinyatakan sembuh oleh nakes
Sumatera	Urban	55	Male	Never take education	No	Yes	Yes	TB	yes	TB description	Yes	Centre of Public health		No	9	Sudah dinyatakan sembuh oleh nakes
Sumatera	Urban	65	Female	Never take education	No	Yes	Yes	TB	yes	TB description	Yes	Centre of Public health		No	6	Lainnya	MALU KARENA ORANG PPUSKESMAS TIDAK KASIH OBAT
Sumatera	Rural	63	Female	Graduated SD/MI	No	Yes	Yes	Unknown	yes	TB description	Yes	Doctor		No	99	Lainnya
Sumatera	Rural	47	Male	Graduated SD/MI	No	Yes	Yes	TB	No		Yes	Goverment hospital		No	4	Tidak punya uang
Sumatera	Urban	57	Male	Graduated SD/MI	No	Yes	No		yes	TB description	Yes	Centre of Public health		No	6	Sudah dinyatakan sembuh oleh nakes
Sumatera	Urban	46	Male	Graduated SMA/MA	No	Yes	Yes	TB	No		Yes	Centre of Public health		No	6	Sudah dinyatakan sembuh oleh nakes
Sumatera	Urban	54	Female	Never not yet Graduated SD/MI	No	Yes	Yes	TB	yes	TB description	Yes	Goverment hospital		No	7	Sudah dinyatakan sembuh oleh nakes
Sumatera	Urban	46	Male	Never not yet Graduated SD/MI	No	Yes	Yes	TB	No		Yes	Centre of Public health		No	1	Sudah merasa enakan/tidak ada gejala lain
Sumatera	Urban	49	Female	Graduated SD/MI	No	Yes	No		yes	TB description	Yes	Private hospital		No	6	Sudah dinyatakan sembuh oleh nakes
Sumatera	Urban	54	Female	Never not yet Graduated SD/MI	No	Yes	No		yes	TB description	Yes	Goverment hospital		No	6	Sudah dinyatakan sembuh oleh nakes
Sumatera	Rural	45	Male	Graduated SMA/MA	No	Yes	No		yes	TB description	Yes	Goverment hospital		No	1	Sudah merasa enakan/tidak ada gejala lain
Sumatera	Urban	73	Male	Graduated SD/MI	Yes	Yes	No		yes	TB description	Yes	Clinic		No	6	Sudah dinyatakan sembuh oleh nakes
Sumatera	Urban	48	Female	Graduated SMA/MA	No	Yes	No		yes	TB description	Yes	Centre of Public health		No	6	Sudah dinyatakan sembuh oleh nakes
Sumatera	Urban	33	Male	Graduated SD/MI	No	Yes	Yes	TB	yes	TB description	Yes	Goverment hospital		No	6	Sudah dinyatakan sembuh oleh nakes
Sumatera	Urban	43	Male	Graduated SMA/MA	No	Yes	No		yes	TB description	Yes	Doctor		No	6	Sudah dinyatakan sembuh oleh nakes
Sumatera	Urban	29	Male	Graduated SMA/MA	No	Yes	Yes	TB	yes	TB description	Yes	Goverment hospital		No	6	Sudah dinyatakan sembuh oleh nakes
Sumatera	Urban	68	Male	Graduated SMP/MTs	No	Yes	Yes	TB	yes	TB description	Yes	Goverment hospital		Yes
Sumatera	Rural	64	Male	Graduated SMA/MA	No	Yes	No		yes	TB description	Yes	Doctor		No	1	Merasa tidak ada perubahan
Sumatera	Urban	76	Male	Graduated SD/MI	No	Yes	Yes	TB	yes	TB description	Yes	Centre of Public health		No	6	Sudah dinyatakan sembuh oleh nakes
Sumatera	Urban	26	Male	Graduated D4/S1	No	Yes	Yes	TB	yes	TB description	Yes	Centre of Public health		No	6	Sudah dinyatakan sembuh oleh nakes
Sumatera	Rural	56	Female	Never not yet Graduated SD/MI	No	Yes	Yes	TB	yes	TB description	Yes	Private hospital		No	6	Sudah merasa enakan/tidak ada gejala lain
Sumatera	Rural	67	Male	Never not yet Graduated SD/MI	No	Yes	No		yes	Unknown	Yes	Private hospital		No	3	Tidak punya uang
Sumatera	Rural	43	Male	Graduated SMA/MA	No	Yes	Yes	TB	yes	TB description	Yes	Goverment hospital		No	6	Sudah dinyatakan sembuh oleh nakes
Sumatera	Rural	21	Male	Never not yet Graduated SD/MI	Yes	Yes	Yes	TB	yes	TB description	Yes	Centre of Public health		No	4	Tidak ada transportasi
Sumatera	Urban	27	Male	Graduated SMP/MTs	No	Yes	No		yes	TB description	Yes	Goverment hospital		No	4	Tidak ada orang yang mengambil obat
Sumatera	Urban	46	Female	Graduated SMA/MA	No	Yes	Yes	TB	yes	TB description	Yes	Private hospital		No	9	Sudah dinyatakan sembuh oleh nakes
Sumatera	Rural	74	Male	Never not yet Graduated SD/MI	No	Yes	Yes	TB	yes	TB description	Yes	Private hospital		No	3	Tidak punya uang
Sumatera	Urban	40	Female	Graduated SMP/MTs	No	Yes	No		yes	TB description	Yes	Goverment hospital		No	15	Sudah dinyatakan sembuh oleh nakes
Sumatera	Urban	45	Male	Graduated SMP/MTs	No	Yes	Yes	TB	yes	TB description	Yes	Goverment hospital		No	6	Sudah dinyatakan sembuh oleh nakes
Sumatera	Urban	38	Female	Graduated SMP/MTs	No	Yes	Yes	TB	yes	TB description	Yes	Private hospital		No	9	Sudah merasa enakan/tidak ada gejala lain
Sumatera	Rural	39	Male	Graduated SD/MI	No	Yes	Yes	TB	yes	TB description	Yes	Centre of Public health		No	6	Sudah dinyatakan sembuh oleh nakes
Sumatera	Rural	74	Male	Graduated SD/MI	No	Yes	No		yes	TB description	Yes	Doctor		No	6	Sudah dinyatakan sembuh oleh nakes
Sumatera	Rural	21	Male	Graduated SMP/MTs	No	Yes	Yes	TB	yes	TB description	Yes	Centre of Public health		No	6	Sudah merasa enakan/tidak ada gejala lain
Sumatera	Rural	58	Male	Graduated SD/MI	No	Yes	No		yes	TB description	Yes	Goverment hospital		No	12	Sudah dinyatakan sembuh oleh nakes
Sumatera	Urban	47	Male	Graduated SMA/MA	No	Yes	Yes	TB	yes	TB description	Yes	Doctor		No	6	Sudah dinyatakan sembuh oleh nakes
Sumatera	Rural	18	Male	Graduated SD/MI	No	Yes	No		yes	TB description	Yes	Private hospital		No	6	Sudah merasa enakan/tidak ada gejala lain
Sumatera	Rural	33	Male	Graduated SD/MI	No	Yes	No		No		Yes	Private hospital		No	4	Sudah merasa enakan/tidak ada gejala lain
Sumatera	Rural	61	Male	Never not yet Graduated SD/MI	No	Yes	Yes	TB	yes	TB description	Yes	Goverment hospital		No	6	Sudah dinyatakan sembuh oleh nakes
Sumatera	Rural	22	Male	Graduated SMA/MA	No	Yes	Yes	TB	yes	TB description	Yes	Doctor		No	1	Sudah merasa enakan/tidak ada gejala lain
Sumatera	Rural	41	Male	Graduated SD/MI	No	Yes	No		yes	TB description	Yes	Private hospital		No	6	Sudah dinyatakan sembuh oleh nakes
Sumatera	Rural	30	Male	Graduated SD/MI	No	Yes	No		yes	TB description	Yes	Private hospital		No	7	Tidak punya uang
Sumatera	Urban	24	Female	Graduated D1/D2/D3	No	Yes	No		yes	TB description	Yes	Private hospital		No	6	Sudah dinyatakan sembuh oleh nakes
Sumatera	Urban	54	Male	Graduated SMA/MA	No	Yes	No		yes	TB description	Yes	Private hospital		No	3	Lainnya	MEMILIH OBAT KAMPUNG
Sumatera	Rural	85	Male	Never not yet Graduated SD/MI	No	Yes	Yes	TB	yes	TB description	Yes	Goverment hospital		No	6	Sudah dinyatakan sembuh oleh nakes
Sumatera	Urban	49	Male	Graduated SD/MI	No	Yes	No		yes	TB description	Yes	Private hospital		No	0	Tidak punya uang
Sumatera	Urban	27	Male	Never not yet Graduated SD/MI	No	Yes	Yes	TB	yes	TB description	Yes	Private hospital		No	1	Sudah merasa enakan/tidak ada gejala lain
Sumatera	Urban	40	Male	Graduated D1/D2/D3	No	Yes	Yes	TB	yes	TB description	Yes	Clinic		No	3	Tidak punya uang
Sumatera	Urban	25	Female	Never take education	No	Yes	Yes	TB	yes	TB description	Yes	Goverment hospital		No	3	Tidak punya uang
Sumatera	Rural	71	Male	Graduated SD/MI	No	Yes	Yes	TB	yes	TB description	Yes	Centre of Public health		No	6	Sudah merasa enakan/tidak ada gejala lain
Sumatera	Urban	40	Female	Graduated D4/S1	Yes	Yes	Yes	TB	yes	TB description	Yes	Private hospital		No	2	Tidak ada orang yang mengambil obat
Sumatera	Rural	57	Female	Never not yet Graduated SD/MI	No	Yes	Yes	TB	yes	TB description	Yes	Goverment hospital		No	6	Sudah dinyatakan sembuh oleh nakes
Sumatera	Rural	62	Female	Graduated SD/MI	No	Yes	Yes	TB	yes	TB description	Yes	Goverment hospital		Yes
Sumatera	Rural	55	Female	Graduated SD/MI	No	Yes	Yes	TB	yes	TB description	Yes	Goverment hospital		No	6	Sudah dinyatakan sembuh oleh nakes
Sumatera	Rural	41	Male	Graduated SD/MI	No	Yes	No		yes	TB description	Yes	Goverment hospital		No	6	Sudah merasa enakan/tidak ada gejala lain
Sumatera	Urban	56	Male	Graduated SD/MI	No	Yes	Yes	TB	yes	TB description	Yes	Private hospital		No	6	Sudah dinyatakan sembuh oleh nakes
Sumatera	Urban	15	Male	Graduated SMP/MTs	No	Yes	No		yes	TB description	Yes	Goverment hospital		No	6	Sudah dinyatakan sembuh oleh nakes
Sumatera	Rural	30	Male	Graduated SMA/MA	No	Yes	Yes	TB	yes	TB description	Yes	Private hospital		No	6	Sudah dinyatakan sembuh oleh nakes
Sumatera	Urban	63	Male	Never not yet Graduated SD/MI	No	Yes	No		No		Yes	Centre of Public health		Yes
Sumatera	Rural	40	Male	Graduated SD/MI	No	Yes	Yes	TB	yes	TB description	Yes	Private hospital		No	6	Sudah dinyatakan sembuh oleh nakes
Sumatera	Rural	67	Male	Graduated SD/MI	No	Yes	Yes	TB	yes	TB description	Yes	Praktek nakes lain (perawat,bidan)		No	3	Sudah merasa enakan/tidak ada gejala lain
Sumatera	Urban	63	Male	Never take education	No	Yes	Yes	TB	yes	TB description	Yes	Private hospital		No	6	Tidak punya uang
Sumatera	Rural	52	Female	Graduated SMP/MTs	No	Yes	Yes	TB	yes	TB description	Yes	Goverment hospital		No	3	Sudah dinyatakan sembuh oleh nakes
Sumatera	Urban	51	Female	Graduated SD/MI	No	Yes	No		yes	TB description	Yes	Goverment hospital		No	6	Sudah dinyatakan sembuh oleh nakes
Sumatera	Rural	25	Female	Graduated SD/MI	No	Yes	No		No		Yes	Praktek nakes lain (perawat,bidan)		No	6	Sudah merasa enakan/tidak ada gejala lain
Sumatera	Rural	45	Male	Graduated SD/MI	No	Yes	Yes	TB	yes	TB description	Yes	Private hospital		No	6	Sudah dinyatakan sembuh oleh nakes
Sumatera	Rural	61	Male	Graduated SMA/MA	No	Yes	No		yes	TB description	Yes	Private hospital		No	6	Sudah merasa enakan/tidak ada gejala lain
Sumatera	Rural	52	Female	Never take education	No	Yes	Yes	TB	yes	TB description	Yes	Private hospital		Yes
Sumatera	Urban	36	Female	Graduated D4/S1	No	Yes	No		yes	TB description	Yes	Doctor		No	8	Sudah dinyatakan sembuh oleh nakes
Sumatera	Rural	55	Male	Graduated SD/MI	No	Yes	No		yes	TB description	Yes	Goverment hospital		No	6	Sudah dinyatakan sembuh oleh nakes
Sumatera	Urban	75	Female	Graduated SD/MI	No	Yes	No		yes	TB description	Yes	Goverment hospital		Yes
Sumatera	Urban	69	Male	Graduated SD/MI	No	Yes	Yes	TB	yes	TB description	Yes	Goverment hospital		Yes
Sumatera	Rural	33	Male	Graduated SD/MI	Yes	Yes	Yes	TB	yes	TB description	Yes	Doctor		No	8	Sudah merasa enakan/tidak ada gejala lain
Sumatera	Rural	30	Male	Graduated D4/S1	Yes	Yes	No		yes	TB description	Yes	Doctor		No	6	Sudah dinyatakan sembuh oleh nakes
Sumatera	Rural	21	Female	Graduated SMP/MTs	No	Yes	Yes	TB	yes	TB description	Yes	Centre of Public health		No	0	Merasa tidak ada perubahan
Sumatera	Rural	34	Male	Graduated SMA/MA	No	Yes	Yes	Unknown	yes	TB description	Yes	Goverment hospital		No	6	Sudah merasa enakan/tidak ada gejala lain
Sumatera	Rural	55	Male	Graduated SD/MI	No	Yes	Yes	TB	No		Yes	Centre of Public health		No	6	Sudah dinyatakan sembuh oleh nakes
Sumatera	Urban	39	Male	Graduated SMA/MA	No	Yes	Yes	TB	yes	TB description	Yes	Private hospital		No	6	Sudah dinyatakan sembuh oleh nakes
Sumatera	Urban	25	Female	Graduated SMP/MTs	No	Yes	Yes	TB	yes	TB description	Yes	Goverment hospital		No	6	Sudah dinyatakan sembuh oleh nakes
Sumatera	Rural	47	Male	Graduated SMA/MA	No	Yes	Yes	TB	yes	TB description	Yes	Doctor		No	6	Sudah dinyatakan sembuh oleh nakes
Sumatera	Urban	37	Male	Graduated SMA/MA	No	Yes	Yes	Unknown	yes	Unknown	Yes	Goverment hospital		No	24	Sudah dinyatakan sembuh oleh nakes
Sumatera	Urban	73	Male	Graduated SD/MI	No	Yes	Yes	TB	yes	TB description	Yes	Private hospital		Yes
Sumatera	Urban	67	Female	Never not yet Graduated SD/MI	No	Yes	Yes	TB	yes	TB description	Yes	Private hospital		No	6	Sudah dinyatakan sembuh oleh nakes
Sumatera	Rural	36	Male	Graduated SD/MI	No	Yes	No		yes	TB description	Yes	Private hospital		No	1	Tidak punya uang
Sumatera	Rural	36	Male	Graduated SD/MI	No	Yes	Yes	Unknown	No		No					Tidak punya uang
Sumatera	Rural	48	Female	Graduated SD/MI	No	Yes	Yes	TB	yes	TB description	Yes	Goverment hospital		No	2	Takut efek samping dari obat
Sumatera	Rural	52	Female	Never not yet Graduated SD/MI	No	Yes	Yes	TB	yes	TB description	Yes	Private hospital		No	6	Sudah dinyatakan sembuh oleh nakes
Sumatera	Rural	35	Male	Graduated SD/MI	No	Yes	Yes	TB	yes	TB description	Yes	Goverment hospital		No	4	Tidak ada obat di faskes
Sumatera	Rural	17	Male	Graduated SMP/MTs	No	Yes	No		No		Yes	Private hospital		No	12	Tidak punya uang
Sumatera	Rural	21	Female	Graduated SD/MI	No	Yes	No		yes	TB description	Yes	Private hospital		No	3	Tidak punya uang
Sumatera	Rural	58	Male	Never not yet Graduated SD/MI	No	Yes	Yes	TB	yes	TB description	Yes	Goverment hospital		No	10	Sudah dinyatakan sembuh oleh nakes
Sumatera	Rural	40	Female	Graduated SMP/MTs	No	Yes	No		yes	Unknown	Yes	Goverment hospital		No	1	Sudah merasa enakan/tidak ada gejala lain
Sumatera	Urban	40	Male	Never not yet Graduated SD/MI	No	Yes	No		yes	TB description	Yes	Doctor		No	6	Sudah dinyatakan sembuh oleh nakes
Sumatera	Rural	40	Female	Never not yet Graduated SD/MI	No	Yes	No		No		Yes	Praktek nakes lain (perawat,bidan)		No	3	Tidak punya uang
Sumatera	Rural	24	Female	Graduated SMP/MTs	No	Yes	Yes	TB	No		Yes	Centre of Public health		No	6	Sudah merasa enakan/tidak ada gejala lain
Sumatera	Urban	72	Female	Graduated SD/MI	Yes	Yes	No		yes	TB description	Yes	Goverment hospital		No	6	Sudah dinyatakan sembuh oleh nakes
Sumatera	Rural	28	Male	Graduated SD/MI	No	Yes	Yes	TB	yes	TB description	Yes	Doctor		No	6	Sudah dinyatakan sembuh oleh nakes
Sumatera	Urban	31	Male	Graduated SMA/MA	No	Yes	Yes	TB	yes	TB description	Yes	Centre of Public health		No	6	Sudah dinyatakan sembuh oleh nakes
Sumatera	Urban	46	Male	Graduated SD/MI	No	Yes	No		yes	TB description	Yes	Doctor		No	2	Sudah merasa enakan/tidak ada gejala lain
Sumatera	Urban	48	Male	Graduated D1/D2/D3	No	Yes	Yes	No TB	yes	No TB description	Yes	Private hospital		No	6	Sudah dinyatakan sembuh oleh nakes
Sumatera	Urban	69	Male	Graduated SMA/MA	No	Yes	Yes	TB	yes	TB description	Yes	Doctor		No	4	Sudah dinyatakan sembuh oleh nakes
Sumatera	Rural	32	Male	Graduated SMA/MA	No	Yes	Yes	TB	yes	TB description	Yes	Centre of Public health		No	2	Sudah merasa enakan/tidak ada gejala lain
Sumatera	Urban	76	Female	Graduated SD/MI	No	Yes	Yes	Unknown	yes	Unknown	Yes	Goverment hospital		No	6	Sudah dinyatakan sembuh oleh nakes
Sumatera	Urban	60	Female	Never not yet Graduated SD/MI	No	Yes	Yes	TB	No		Yes	Centre of Public health		No	3	Sudah dinyatakan sembuh oleh nakes
Sumatera	Rural	28	Male	Graduated SMP/MTs	No	Yes	Yes	TB	yes	TB description	No					Tidak ada obat di faskes
Sumatera	Urban	54	Male	Graduated SMP/MTs	No	Yes	Yes	TB	yes	TB description	Yes	Goverment hospital		No	6	Sudah merasa enakan/tidak ada gejala lain
Sumatera	Urban	24	Female	Graduated D4/S1	No	Yes	Yes	Unknown	yes	TB description	Yes	Private hospital		No	6	Sudah dinyatakan sembuh oleh nakes
Sumatera	Urban	43	Female	Graduated SMP/MTs	No	Yes	Yes	TB	yes	TB description	Yes	Goverment hospital		No	6	Sudah dinyatakan sembuh oleh nakes
Sumatera	Urban	65	Female	Graduated SD/MI	No	Yes	Yes	Unknown	yes	TB description	Yes	Goverment hospital		No	4	Sudah dinyatakan sembuh oleh nakes
Sumatera	Rural	54	Male	Graduated SD/MI	No	Yes	Yes	TB	yes	TB description	Yes	Private hospital		No	9	Sudah dinyatakan sembuh oleh nakes
Sumatera	Urban	55	Female	Never not yet Graduated SD/MI	No	Yes	No		No		Yes	Doctor		No	6	Sudah dinyatakan sembuh oleh nakes
Sumatera	Urban	16	Female	Graduated SMP/MTs	No	Yes	No		yes	Unknown	Yes	Goverment hospital		No	88	Lainnya	TIDAK TAHU KARNA MASIH KECIL
Sumatera	Rural	44	Female	Graduated SD/MI	No	Yes	Yes	TB	yes	TB description	Yes	Centre of Public health		No	6	Sudah merasa enakan/tidak ada gejala lain
Sumatera	Urban	52	Male	Graduated SMP/MTs	No	Yes	Yes	TB	yes	TB description	Yes	Centre of Public health		No	6	Sudah merasa enakan/tidak ada gejala lain
Sumatera	Urban	26	Male	Never not yet Graduated SD/MI	Yes	Yes	No		yes	TB description	Yes	Goverment hospital		No	3	Sudah merasa enakan/tidak ada gejala lain
Sumatera	Rural	29	Male	Never take education	No	Yes	Yes	TB	No		Yes	Centre of Public health		No	6	Sudah dinyatakan sembuh oleh nakes
Sumatera	Rural	44	Male	Graduated SMA/MA	No	Yes	Yes	TB	No		Yes	Centre of Public health		No	6	Sudah merasa enakan/tidak ada gejala lain
Sumatera	Rural	31	Male	Graduated SD/MI	No	Yes	No		yes	TB description	Yes	Goverment hospital		No	3	Sudah merasa enakan/tidak ada gejala lain
Sumatera	Urban	42	Female	Graduated SMP/MTs	No	Yes	Yes	TB	No		Yes	Centre of Public health		No	3	Sudah merasa enakan/tidak ada gejala lain
Sumatera	Urban	42	Female	Graduated SD/MI	No	Yes	Yes	Unknown	No		No					Tidak punya uang
Sumatera	Rural	40	Male	Never not yet Graduated SD/MI	No	Yes	Yes	TB	No		Yes	Doctor		No	6	Sudah dinyatakan sembuh oleh nakes
Sumatera	Urban	43	Male	Graduated SMA/MA	Yes	Yes	Yes	TB	yes	TB description	Yes	Centre of Public health		No	6	Sudah merasa enakan/tidak ada gejala lain
Sumatera	Rural	35	Male	Never not yet Graduated SD/MI	No	Yes	Yes	TB	yes	TB description	Yes	Centre of Public health		No	3	Tidak punya uang
Sumatera	Rural	29	Female	Graduated D4/S1	No	Yes	Yes	TB	yes	TB description	Yes	Private hospital		No	6	Sudah dinyatakan sembuh oleh nakes
Sumatera	Rural	31	Male	Graduated SD/MI	No	Yes	No		No		Yes	Centre of Public health		No	1	Sudah merasa enakan/tidak ada gejala lain
Sumatera	Urban	18	Female	Graduated SMA/MA	No	Yes	No		yes	TB description	Yes	Goverment hospital		No	6	Sudah dinyatakan sembuh oleh nakes
Sumatera	Urban	35	Female	Never take education	No	Yes	No		No		Yes	Clinic		No	6	Sudah merasa enakan/tidak ada gejala lain
Sumatera	Urban	15	Male	Graduated SMP/MTs	No	Yes	No		No		Yes	Centre of Public health		No	6	Sudah merasa enakan/tidak ada gejala lain
Sumatera	Rural	28	Male	Never take education	No	Yes	Yes	TB	yes	TB description	Yes	Centre of Public health		No	3	Sudah dinyatakan sembuh oleh nakes
Sumatera	Rural	58	Male	Graduated SD/MI	No	Yes	Yes	TB	yes	TB description	Yes	Private hospital		No	0	Sudah merasa enakan/tidak ada gejala lain
Sumatera	Rural	74	Male	Never not yet Graduated SD/MI	No	Yes	Yes	TB	yes	TB description	Yes	Private hospital		No	1	Tidak punya uang
Sumatera	Rural	35	Female	Graduated SMP/MTs	No	Yes	No		yes	TB description	Yes	Goverment hospital		No	6	Sudah dinyatakan sembuh oleh nakes
Sumatera	Rural	45	Male	Never not yet Graduated SD/MI	No	Yes	No		yes	TB description	Yes	Goverment hospital		No	1	Tidak punya uang
Sumatera	Rural	45	Female	Never not yet Graduated SD/MI	No	Yes	Yes	TB	yes	TB description	Yes	Centre of Public health		No	6	Sudah dinyatakan sembuh oleh nakes
Sumatera	Rural	65	Female	Never take education	No	Yes	No		yes	TB description	Yes	Goverment hospital		No	3	Sudah merasa enakan/tidak ada gejala lain
Sumatera	Rural	33	Female	Graduated SMA/MA	No	Yes	Yes	TB	yes	TB description	Yes	Centre of Public health		No	6	Sudah dinyatakan sembuh oleh nakes
Sumatera	Urban	22	Male	Graduated SMA/MA	No	Yes	Yes	TB	yes	TB description	Yes	Centre of Public health		Yes
Sumatera	Rural	25	Female	Graduated SMP/MTs	No	Yes	No		No		Yes	Private hospital		No	6	Sudah dinyatakan sembuh oleh nakes
Sumatera	Urban	48	Male	Graduated D4/S1	No	Yes	No		yes	TB description	Yes	Private hospital		Yes
Sumatera	Rural	43	Female	Graduated SD/MI	No	Yes	No		No		Yes	Praktek nakes lain (perawat,bidan)		No	8	Tidak punya uang
Sumatera	Rural	50	Male	Graduated SMP/MTs	No	Yes	Yes	TB	yes	TB description	Yes	Centre of Public health		No	6	Sudah dinyatakan sembuh oleh nakes
Sumatera	Rural	40	Female	Graduated SMP/MTs	No	Yes	Yes	TB	yes	TB description	Yes	Private hospital		No	12	Sudah dinyatakan sembuh oleh nakes
Sumatera	Rural	65	Male	Graduated SD/MI	No	Yes	Yes	TB	yes	TB description	Yes	Private hospital		No	3	Sudah dinyatakan sembuh oleh nakes
Sumatera	Urban	42	Male	Graduated SMA/MA	No	Yes	Yes	Unknown	yes	Unknown	Yes	Goverment hospital		No	3	Sudah merasa enakan/tidak ada gejala lain
Sumatera	Urban	29	Female	Graduated SMP/MTs	No	Yes	Yes	TB	yes	TB description	Yes	Goverment hospital		No	6	Sudah merasa enakan/tidak ada gejala lain
Sumatera	Urban	74	Female	Graduated SD/MI	No	Yes	Yes	TB	No		Yes	Centre of Public health		No	8	Sudah dinyatakan sembuh oleh nakes
Sumatera	Urban	37	Male	Graduated SD/MI	No	Yes	Yes	TB	yes	TB description	Yes	Private hospital		No	1	Sudah merasa enakan/tidak ada gejala lain
Sumatera	Rural	40	Female	Graduated SMP/MTs	No	Yes	No		yes	Unknown	Yes	Private hospital		No	4	Merasa tidak ada perubahan
Sumatera	Rural	30	Male	Graduated SMA/MA	No	Yes	Yes	TB	No		Yes	Private hospital		No	15	Tidak punya uang
Sumatera	Rural	70	Female	Graduated SD/MI	No	Yes	No		yes	TB description	Yes	Doctor		No	6	Sudah dinyatakan sembuh oleh nakes
Sumatera	Urban	73	Male	Never not yet Graduated SD/MI	No	Yes	No		yes	TB description	Yes	Private hospital		No	2	Tidak punya uang
Sumatera	Urban	33	Male	Graduated SMA/MA	No	Yes	Yes	TB	yes	TB description	Yes	Centre of Public health		No	8	Sudah dinyatakan sembuh oleh nakes
Sumatera	Rural	17	Female	Graduated SMA/MA	No	Yes	No		No		Yes	Doctor		No	1	Sudah merasa enakan/tidak ada gejala lain
Sumatera	Urban	37	Female	Graduated SMA/MA	No	Yes	Yes	TB	yes	TB description	Yes	Private hospital		No	12	Sudah dinyatakan sembuh oleh nakes
Sumatera	Rural	50	Female	Never not yet Graduated SD/MI	No	Yes	Yes	Unknown	No		Yes	Doctor		No	3	Sudah merasa enakan/tidak ada gejala lain
Sumatera	Rural	43	Male	Never take education	Yes	Yes	Yes	TB	yes	TB description	Yes	Goverment hospital		No	6	Sudah dinyatakan sembuh oleh nakes
Sumatera	Urban	28	Male	Graduated SMA/MA	No	Yes	Yes	TB	yes	TB description	Yes	Centre of Public health		No	6	Sudah merasa enakan/tidak ada gejala lain
Sumatera	Rural	35	Male	Never not yet Graduated SD/MI	No	Yes	Yes	TB	yes	TB description	Yes	Private hospital		No	16	Sudah dinyatakan sembuh oleh nakes
Sumatera	Rural	65	Male	Never not yet Graduated SD/MI	No	Yes	No		yes	TB description	Yes	Doctor		No	1	Tidak punya uang
Sumatera	Rural	47	Male	Graduated D1/D2/D3	No	Yes	No		yes	TB description	Yes	Doctor		No	9	Sudah dinyatakan sembuh oleh nakes
Sumatera	Rural	29	Male	Graduated SD/MI	No	Yes	Yes	TB	yes	TB description	Yes	Goverment hospital		No	1	Tidak punya uang
Sumatera	Urban	43	Female	Graduated D4/S1	No	Yes	No		yes	TB description	Yes	Doctor		No	4	Sudah dinyatakan sembuh oleh nakes
Sumatera	Urban	60	Male	Never take education	No	Yes	Yes	TB	No		Yes	Doctor		No	3	Sudah merasa enakan/tidak ada gejala lain
Sumatera	Rural	45	Female	Never not yet Graduated SD/MI	No	Yes	Yes	TB	yes	TB description	Yes	Goverment hospital		No	2	Tidak punya uang
Sumatera	Rural	42	Female	Graduated SD/MI	No	Yes	Yes	TB	yes	TB description	Yes	Goverment hospital		No	8	Sudah dinyatakan sembuh oleh nakes
Sumatera	Rural	45	Male	Graduated SD/MI	No	Yes	No		No		Yes	Private hospital		No	18	Sudah merasa enakan/tidak ada gejala lain
Sumatera	Urban	17	Female	Graduated SMP/MTs	No	Yes	No		yes	TB description	Yes	Doctor		No	12	Sudah dinyatakan sembuh oleh nakes
Sumatera	Rural	15	Male	Graduated SMP/MTs	No	Yes	Yes	TB	No		Yes	Centre of Public health		No	3	Sudah merasa enakan/tidak ada gejala lain
Sumatera	Rural	58	Female	Never take education	No	Yes	Yes	TB	yes	TB description	Yes	Goverment hospital		No	3	Tidak ada orang yang mengambil obat
Sumatera	Rural	70	Female	Never take education	No	Yes	Yes	TB	yes	TB description	Yes	Centre of Public health		No	3	Merasa tidak ada perubahan
Sumatera	Rural	64	Male	Graduated SD/MI	No	Yes	No		No		Yes	Private hospital		No	0	Sudah merasa enakan/tidak ada gejala lain
Sumatera	Urban	49	Female	Graduated D4/S1	Yes	Yes	No		yes	TB description	Yes	Goverment hospital		No	3	Sudah merasa enakan/tidak ada gejala lain
Sumatera	Rural	65	Male	Never not yet Graduated SD/MI	No	Yes	Yes	TB	yes	TB description	Yes	Private hospital		No	9	Sudah dinyatakan sembuh oleh nakes
Sumatera	Urban	60	Male	Graduated S2/S3	No	Yes	No		yes	TB description	Yes	Goverment hospital		No	12	Sudah dinyatakan sembuh oleh nakes
Sumatera	Rural	18	Male	Graduated SD/MI	Yes	Yes	No		yes	TB description	Yes	Goverment hospital		No	4	Sudah merasa enakan/tidak ada gejala lain
Sumatera	Rural	30	Male	Graduated SMA/MA	No	Yes	Yes	TB	yes	TB description	Yes	Private hospital		No	6	Sudah dinyatakan sembuh oleh nakes
Sumatera	Urban	29	Male	Graduated SMP/MTs	No	Yes	Yes	TB	yes	TB description	Yes	Goverment hospital		No	6	Sudah dinyatakan sembuh oleh nakes
Sumatera	Rural	43	Female	Never not yet Graduated SD/MI	No	Yes	No		yes	TB description	Yes	Private hospital		No	3	Sudah merasa enakan/tidak ada gejala lain
Sumatera	Rural	54	Male	Never not yet Graduated SD/MI	No	Yes	Yes	TB	yes	TB description	Yes	Praktek nakes lain (perawat,bidan)		No	6	Sudah dinyatakan sembuh oleh nakes
Sumatera	Rural	55	Male	Never not yet Graduated SD/MI	No	Yes	Yes	TB	yes	TB description	Yes	Private hospital		No	6	Sudah dinyatakan sembuh oleh nakes
Sumatera	Rural	48	Male	Graduated SMA/MA	No	Yes	Yes	TB	yes	TB description	Yes	Goverment hospital		No	3	Tidak ada orang yang mengambil obat
Sumatera	Rural	43	Male	Graduated SMP/MTs	No	Yes	Yes	TB	No		Yes	Centre of Public health		No	6	Sudah merasa enakan/tidak ada gejala lain
Sumatera	Rural	65	Male	Graduated SD/MI	No	Yes	No		No		Yes	Private hospital		No	0	Sudah dinyatakan sembuh oleh nakes
Sumatera	Rural	43	Female	Never not yet Graduated SD/MI	Yes	Yes	Yes	TB	yes	TB description	Yes	Goverment hospital		No	1	Sudah merasa enakan/tidak ada gejala lain
Sumatera	Urban	39	Male	Graduated D4/S1	No	Yes	No		yes	TB description	Yes	Goverment hospital		No	6	Sudah dinyatakan sembuh oleh nakes
Sumatera	Urban	46	Male	Never not yet Graduated SD/MI	No	Yes	Yes	TB	No		Yes	Centre of Public health		No	3	Sudah merasa enakan/tidak ada gejala lain
Sumatera	Rural	55	Male	Never not yet Graduated SD/MI	No	Yes	No		yes	TB description	Yes	Goverment hospital		Yes
Sumatera	Rural	58	Male	Graduated SMP/MTs	No	Yes	Yes	TB	yes	TB description	Yes	Goverment hospital		No	2	Sudah dinyatakan sembuh oleh nakes
Sumatera	Urban	80	Female	Never not yet Graduated SD/MI	No	Yes	Yes	TB	yes	TB description	Yes	Doctor		No	9	Sudah dinyatakan sembuh oleh nakes
Sumatera	Urban	40	Female	Graduated SD/MI	No	Yes	Yes	TB	yes	TB description	Yes	Goverment hospital		No	6	Sudah dinyatakan sembuh oleh nakes
Sumatera	Urban	31	Male	Graduated SMA/MA	No	Yes	Yes	TB	yes	TB description	Yes	Centre of Public health		No	8	Sudah dinyatakan sembuh oleh nakes
Sumatera	Rural	53	Male	Never not yet Graduated SD/MI	No	Yes	Yes	TB	yes	TB description	Yes	Centre of Public health		No	6	Sudah dinyatakan sembuh oleh nakes
Sumatera	Rural	31	Female	Graduated SD/MI	Yes	Yes	No		No		Yes	Goverment hospital		No	1	Tidak punya uang
Sumatera	Rural	39	Male	Never take education	No	Yes	Yes	Unknown	No		Yes	Praktek nakes lain (perawat,bidan)		No	6	Sudah dinyatakan sembuh oleh nakes
Sumatera	Rural	52	Female	Graduated SMP/MTs	Yes	Yes	No		yes	TB description	Yes	Goverment hospital		No	12	Sudah dinyatakan sembuh oleh nakes
Sumatera	Urban	51	Male	Graduated D4/S1	No	Yes	No		yes	TB description	Yes	Private hospital		No	1	Sudah merasa enakan/tidak ada gejala lain
Sumatera	Rural	32	Female	Graduated SD/MI	No	Yes	Yes	TB	yes	TB description	Yes	Centre of Public health		No	6	Sudah dinyatakan sembuh oleh nakes
Sumatera	Urban	44	Male	Graduated SMA/MA	No	Yes	Yes	TB	yes	TB description	Yes	Goverment hospital		No	6	Sudah dinyatakan sembuh oleh nakes
Sumatera	Rural	21	Female	Graduated SMA/MA	No	Yes	No		yes	TB description	Yes	Goverment hospital		No	6	Sudah dinyatakan sembuh oleh nakes
Sumatera	Urban	57	Male	Graduated SD/MI	No	Yes	Yes	TB	yes	TB description	Yes	Doctor		No	8	Sudah merasa enakan/tidak ada gejala lain
Sumatera	Urban	51	Female	Graduated D1/D2/D3	No	Yes	No		yes	TB description	Yes	Centre of Public health		No	6	Sudah dinyatakan sembuh oleh nakes
Sumatera	Rural	57	Male	Graduated SMA/MA	No	Yes	No		yes	TB description	Yes	Doctor		No	1	Sudah merasa enakan/tidak ada gejala lain
Sumatera	Rural	17	Male	Graduated SMP/MTs	No	Yes	No		yes	TB description	Yes	Private hospital		No	9	Sudah dinyatakan sembuh oleh nakes
Sumatera	Rural	39	Male	Graduated SD/MI	No	Yes	No		yes	TB description	Yes	Goverment hospital		No	5	Sudah merasa enakan/tidak ada gejala lain
Sumatera	Rural	58	Male	Graduated SMP/MTs	No	Yes	Yes	TB	yes	TB description	Yes	Centre of Public health		No	3	Sudah dinyatakan sembuh oleh nakes
Sumatera	Urban	57	Male	Graduated SMP/MTs	No	Yes	No		yes	TB description	Yes	Doctor		No	9	Sudah dinyatakan sembuh oleh nakes
Sumatera	Rural	63	Male	Graduated SD/MI	No	Yes	Yes	TB	yes	TB description	Yes	Private hospital		No	6	Sudah dinyatakan sembuh oleh nakes
Sumatera	Rural	48	Female	Graduated SD/MI	No	Yes	No		yes	TB description	Yes	Doctor		No	6	Sudah dinyatakan sembuh oleh nakes
Sumatera	Urban	50	Male	Graduated SMA/MA	No	Yes	Yes	TB	No		Yes	Centre of Public health		No	6	Sudah merasa enakan/tidak ada gejala lain
Sumatera	Rural	48	Male	Graduated SD/MI	No	Yes	No		yes	TB description	Yes	Clinic		No	0	Sudah dinyatakan sembuh oleh nakes
Sumatera	Rural	39	Male	Graduated SMA/MA	No	Yes	No		yes	Unknown	Yes	Goverment hospital		No	6	Sudah dinyatakan sembuh oleh nakes
Sumatera	Rural	54	Male	Graduated SD/MI	No	Yes	Yes	TB	yes	TB description	Yes	Private hospital		No	1	Sudah merasa enakan/tidak ada gejala lain
Sumatera	Rural	30	Male	Graduated SD/MI	No	Yes	No		No		Yes	Goverment hospital		No	3	Sudah merasa enakan/tidak ada gejala lain
Sumatera	Rural	28	Male	Graduated SMP/MTs	No	Yes	Yes	TB	yes	TB description	Yes	Goverment hospital		No	12	Sudah dinyatakan sembuh oleh nakes
Sumatera	Rural	40	Male	Graduated SMA/MA	No	Yes	Yes	TB	No		Yes	Doctor		No	6	Sudah dinyatakan sembuh oleh nakes
Sumatera	Rural	33	Male	Graduated SMA/MA	No	Yes	Yes	TB	yes	TB description	Yes	Doctor		No	6	Sudah dinyatakan sembuh oleh nakes
Sumatera	Rural	74	Male	Never not yet Graduated SD/MI	No	Yes	Yes	Unknown	yes	Unknown	Yes	Praktek nakes lain (perawat,bidan)		No	6	Sudah dinyatakan sembuh oleh nakes
Sumatera	Rural	45	Male	Graduated D4/S1	No	Yes	No		yes	TB description	Yes	Private hospital		No	3	Sudah dinyatakan sembuh oleh nakes
Sumatera	Rural	29	Male	Graduated SMP/MTs	No	Yes	No		yes	TB description	Yes	Private hospital		No	6	Sudah dinyatakan sembuh oleh nakes
Sumatera	Rural	53	Female	Graduated SD/MI	No	Yes	No		yes	TB description	Yes	Centre of Public health		No	8	Sudah merasa enakan/tidak ada gejala lain
Sumatera	Rural	29	Female	Graduated SMA/MA	No	Yes	Yes	TB	yes	TB description	Yes	Private hospital		No	6	Sudah dinyatakan sembuh oleh nakes
Sumatera	Rural	55	Female	Graduated SMA/MA	No	Yes	Yes	TB	yes	TB description	Yes	Goverment hospital		No	6	Sudah dinyatakan sembuh oleh nakes
Sumatera	Rural	51	Male	Graduated SD/MI	No	Yes	Yes	TB	yes	TB description	Yes	Goverment hospital		No	36	Sudah merasa enakan/tidak ada gejala lain
Sumatera	Rural	17	Female	Graduated SMP/MTs	No	Yes	No		yes	TB description	Yes	Goverment hospital		No	12	Sudah dinyatakan sembuh oleh nakes
Sumatera	Rural	28	Male	Graduated SD/MI	No	Yes	No		No		Yes	Goverment hospital		No	1	Sudah dinyatakan sembuh oleh nakes
Sumatera	Urban	55	Male	Graduated SMA/MA	No	Yes	No		yes	Unknown	Yes	Private hospital		No	6	Sudah dinyatakan sembuh oleh nakes
Sumatera	Urban	81	Male	Graduated SD/MI	No	Yes	Yes	TB	yes	TB description	Yes	Private hospital		No	0	Tidak ada orang yang mengambil obat
Sumatera	Rural	63	Female	Graduated SD/MI	No	Yes	No		yes	TB description	Yes	Goverment hospital		No	3	Sudah merasa enakan/tidak ada gejala lain
Sumatera	Rural	50	Female	Never not yet Graduated SD/MI	No	Yes	Yes	TB	yes	TB description	Yes	Private hospital		Yes
Sumatera	Rural	35	Female	Never not yet Graduated SD/MI	No	Yes	Yes	TB	yes	TB description	Yes	Private hospital		No	2	Tidak punya uang
Sumatera	Rural	29	Female	Graduated SMA/MA	No	Yes	Yes	TB	yes	TB description	Yes	Private hospital		No	2	Takut efek samping dari obat
Sumatera	Urban	51	Male	Graduated SMA/MA	No	Yes	No		yes	TB description	Yes	Private hospital		No	9	Sudah dinyatakan sembuh oleh nakes
Sumatera	Urban	17	Female	Graduated SMA/MA	Yes	Yes	No		yes	TB description	Yes	Private hospital		No	6	Sudah dinyatakan sembuh oleh nakes
Sumatera	Urban	50	Male	Never not yet Graduated SD/MI	No	Yes	No		yes	TB description	Yes	Private hospital		No	6	Sudah merasa enakan/tidak ada gejala lain
Sumatera	Urban	26	Female	Graduated SMA/MA	No	Yes	Yes	TB	yes	TB description	Yes	Private hospital		No	6	Sudah dinyatakan sembuh oleh nakes
Sumatera	Urban	47	Male	Graduated SD/MI	No	Yes	Yes	Unknown	yes	Unknown	Yes	Private hospital		No	6	Sudah merasa enakan/tidak ada gejala lain
Sumatera	Urban	29	Male	Graduated SMA/MA	No	Yes	Yes	TB	yes	TB description	Yes	Goverment hospital		No	6	Sudah dinyatakan sembuh oleh nakes
Sumatera	Urban	52	Female	Graduated SD/MI	No	Yes	Yes	TB	yes	TB description	Yes	Goverment hospital		No	6	Sudah dinyatakan sembuh oleh nakes
Sumatera	Urban	47	Male	Graduated SMA/MA	No	Yes	Yes	TB	yes	TB description	Yes	Private hospital		No	6	Sudah dinyatakan sembuh oleh nakes
Sumatera	Urban	32	Male	Graduated D4/S1	No	Yes	Yes	TB	yes	TB description	Yes	Doctor		No	6	Sudah dinyatakan sembuh oleh nakes
Sumatera	Urban	45	Male	Graduated SMA/MA	No	Yes	Yes	Unknown	No		Yes	Private hospital		No	3	Sudah merasa enakan/tidak ada gejala lain
Sumatera	Urban	39	Female	Graduated SMA/MA	No	Yes	Yes	TB	yes	TB description	Yes	Goverment hospital		No	6	Sudah dinyatakan sembuh oleh nakes
Sumatera	Urban	23	Female	Graduated SMA/MA	No	Yes	Yes	TB	yes	TB description	Yes	Goverment hospital		Yes
Sumatera	Urban	49	Female	Graduated D4/S1	No	Yes	No		yes	TB description	Yes	Private hospital		Yes
Sumatera	Urban	26	Male	Graduated SMA/MA	No	Yes	Yes	Unknown	yes	TB description	Yes	Private hospital		No	6	Sudah merasa enakan/tidak ada gejala lain
Sumatera	Urban	35	Male	Graduated SMP/MTs	No	Yes	No		yes	TB description	Yes	Doctor		Yes
Jawa-Bali	Urban	37	Male	Graduated D1/D2/D3	No	Yes	Yes	TB	yes	TB description	Yes	Clinic		No	6	Sudah merasa enakan/tidak ada gejala lain
Jawa-Bali	Urban	54	Female	Graduated S2/S3	No	Yes	Yes	TB	yes	TB description	Yes	Private hospital		No	6	Sudah dinyatakan sembuh oleh nakes
Jawa-Bali	Urban	27	Female	Graduated SMA/MA	No	Yes	No		yes	TB description	Yes	Private hospital		No	6	Sudah merasa enakan/tidak ada gejala lain
Jawa-Bali	Urban	23	Male	Graduated SMA/MA	No	Yes	No		yes	TB description	Yes	Clinic		No	6	Sudah dinyatakan sembuh oleh nakes
Jawa-Bali	Urban	20	Female	Graduated SMA/MA	No	Yes	No		yes	No TB description	Yes	Goverment hospital		No	12	Sudah dinyatakan sembuh oleh nakes
Jawa-Bali	Urban	28	Male	Graduated SMP/MTs	No	Yes	Yes	TB	yes	TB description	Yes	Private hospital		No	12	Sudah dinyatakan sembuh oleh nakes
Jawa-Bali	Urban	35	Female	Graduated SD/MI	No	Yes	No		yes	TB description	Yes	Private hospital		No	6	Sudah dinyatakan sembuh oleh nakes
Jawa-Bali	Urban	28	Female	Graduated SMA/MA	No	Yes	Yes	TB	yes	TB description	Yes	Clinic		No	1	Sudah merasa enakan/tidak ada gejala lain
Jawa-Bali	Urban	77	Male	Graduated SD/MI	No	Yes	No		yes	TB description	Yes	Clinic		No	6	Sudah dinyatakan sembuh oleh nakes
Jawa-Bali	Urban	44	Male	Graduated SMA/MA	No	Yes	No		yes	TB description	Yes	Goverment hospital		No	12	Sudah dinyatakan sembuh oleh nakes
Jawa-Bali	Urban	30	Male	Graduated SD/MI	No	Yes	No		yes	TB description	Yes	Private hospital		No	6	Tidak punya uang
Jawa-Bali	Urban	47	Male	Graduated SD/MI	No	Yes	Yes	TB	yes	TB description	Yes	Goverment hospital		No	9	Sudah dinyatakan sembuh oleh nakes
Jawa-Bali	Urban	52	Female	Graduated SMA/MA	No	Yes	Yes	TB	yes	TB description	Yes	Goverment hospital		No	9	Sudah dinyatakan sembuh oleh nakes
Jawa-Bali	Urban	64	Male	Graduated SMA/MA	No	Yes	No		yes	TB description	Yes	Doctor		No	88	Lainnya	TDK INGAT DI BERI OBAT/TDK
Jawa-Bali	Urban	54	Female	Graduated SMP/MTs	Yes	Yes	Yes	TB	yes	TB description	Yes	Private hospital		No	6	Sudah dinyatakan sembuh oleh nakes
Jawa-Bali	Urban	33	Female	Graduated D1/D2/D3	No	Yes	No		yes	No TB description	Yes	Doctor		No	88	Sudah dinyatakan sembuh oleh nakes
Jawa-Bali	Urban	43	Female	Graduated SD/MI	No	Yes	Yes	TB	yes	TB description	Yes	Goverment hospital		No	6	Sudah dinyatakan sembuh oleh nakes
Jawa-Bali	Urban	56	Male	Graduated SD/MI	No	Yes	No		yes	TB description	Yes	Private hospital		No	12	Sudah merasa enakan/tidak ada gejala lain
Jawa-Bali	Urban	48	Male	Graduated SMA/MA	No	Yes	Yes	TB	yes	TB description	Yes	Goverment hospital		No	6	Sudah dinyatakan sembuh oleh nakes
Jawa-Bali	Urban	43	Female	Graduated S2/S3	No	Yes	No		yes	TB description	Yes	Doctor		No	7	Sudah dinyatakan sembuh oleh nakes
Jawa-Bali	Urban	23	Male	Graduated SMA/MA	No	Yes	No		yes	TB description	Yes	Centre of Public health		No	99	Lainnya
Jawa-Bali	Urban	68	Male	Graduated SMA/MA	No	Yes	Yes	TB	yes	TB description	Yes	Doctor		No	12	Sudah dinyatakan sembuh oleh nakes
Jawa-Bali	Urban	16	Male	Graduated SMP/MTs	No	Yes	No		No		Yes	Goverment hospital		No	88	Kencing berwarna merah
Jawa-Bali	Urban	35	Male	Graduated SMP/MTs	Yes	Yes	Yes	Menunggu hasil	yes	TB description	Yes	Clinic		Yes
Jawa-Bali	Urban	62	Female	Graduated SMA/MA	Yes	Yes	Yes	TB	yes	TB description	Yes	Doctor		No	6	Sudah dinyatakan sembuh oleh nakes
Jawa-Bali	Urban	50	Male	Graduated SMP/MTs	No	Yes	No		yes	TB description	Yes	Private hospital		No	1	Sudah merasa enakan/tidak ada gejala lain
Jawa-Bali	Urban	58	Female	Graduated SD/MI	Yes	Yes	Yes	TB	yes	TB description	Yes	Goverment hospital		No	6	Sudah dinyatakan sembuh oleh nakes
Jawa-Bali	Urban	29	Female	Graduated SMA/MA	No	Yes	No		yes	TB description	Yes	Clinic		No	6	Sudah merasa enakan/tidak ada gejala lain
Jawa-Bali	Urban	48	Female	Graduated D1/D2/D3	No	Yes	No		No		Yes	Doctor		No	9	Sudah dinyatakan sembuh oleh nakes
Jawa-Bali	Urban	36	Male	Graduated SMA/MA	No	Yes	Yes	TB	yes	TB description	Yes	Doctor		No	6	Sudah dinyatakan sembuh oleh nakes
Jawa-Bali	Urban	45	Male	Graduated SMA/MA	No	Yes	Yes	TB	yes	TB description	Yes	Centre of Public health		No	9	Sudah dinyatakan sembuh oleh nakes
Jawa-Bali	Urban	56	Male	Graduated SMA/MA	No	Yes	Yes	TB	yes	TB description	Yes	Goverment hospital		No	9	Sudah dinyatakan sembuh oleh nakes
Jawa-Bali	Urban	45	Male	Graduated SMA/MA	No	Yes	No		yes	TB description	Yes	Clinic		No	3	Sudah dinyatakan sembuh oleh nakes
Jawa-Bali	Rural	16	Female	Graduated SMP/MTs	Yes	Yes	No		yes	TB description	Yes	Clinic		Yes
Jawa-Bali	Urban	31	Male	Never not yet Graduated SD/MI	No	Yes	Yes	TB	yes	TB description	Yes	Centre of Public health		No	6	Sudah merasa enakan/tidak ada gejala lain
Jawa-Bali	Urban	27	Male	Graduated SMA/MA	No	Yes	Yes	TB	yes	TB description	Yes	Goverment hospital		No	12	Sudah dinyatakan sembuh oleh nakes
Jawa-Bali	Urban	18	Female	Graduated SMA/MA	No	Yes	No		yes	Unknown	Yes	Clinic		No	9	Sudah dinyatakan sembuh oleh nakes
Jawa-Bali	Rural	35	Female	Graduated SMA/MA	Yes	Yes	Yes	TB	yes	TB description	Yes	BP4/BKPM		No	9	Sudah dinyatakan sembuh oleh nakes
Jawa-Bali	Urban	24	Female	Graduated SMA/MA	No	Yes	Yes	TB	yes	TB description	Yes	Doctor		Yes
Jawa-Bali	Urban	58	Male	Graduated SMA/MA	No	Yes	Yes	No TB	yes	TB description	No					Tidak ada orang yang mengambil obat	TIDAK MENJAWAB
Jawa-Bali	Urban	76	Female	Graduated SMA/MA	No	Yes	No		yes	TB description	Yes	Goverment hospital		Yes
Jawa-Bali	Rural	43	Male	Never not yet Graduated SD/MI	No	Yes	Yes	TB	yes	TB description	Yes	Private hospital		No	6	Sudah dinyatakan sembuh oleh nakes
Jawa-Bali	Rural	42	Male	Graduated SD/MI	No	Yes	Yes	TB	yes	TB description	Yes	Apotik/toko obat/warung		No	4	Sudah merasa enakan/tidak ada gejala lain
Jawa-Bali	Urban	21	Male	Graduated D4/S1	No	Yes	No		yes	TB description	Yes	Private hospital		No	88	Sudah dinyatakan sembuh oleh nakes
Jawa-Bali	Urban	53	Male	Graduated SD/MI	No	Yes	No		No		Yes	Goverment hospital		No	6	Sudah dinyatakan sembuh oleh nakes
Jawa-Bali	Urban	66	Male	Never not yet Graduated SD/MI	No	Yes	Yes	TB	yes	TB description	Yes	Goverment hospital		No	6	Sudah dinyatakan sembuh oleh nakes
Jawa-Bali	Urban	70	Female	Never take education	Yes	Yes	Yes	TB	yes	TB description	Yes	Doctor		Yes
Jawa-Bali	Urban	41	Male	Graduated SMP/MTs	No	Yes	Yes	TB	yes	Unknown	Yes	Goverment hospital		No	4	Sudah merasa enakan/tidak ada gejala lain
Jawa-Bali	Urban	56	Male	Never take education	No	Yes	No		yes	Unknown	Yes	Doctor		No	9	Sudah dinyatakan sembuh oleh nakes
Jawa-Bali	Urban	54	Female	Graduated SD/MI	No	Yes	Yes	TB	yes	TB description	Yes	Centre of Public health		No	6	Sudah dinyatakan sembuh oleh nakes
Jawa-Bali	Rural	17	Female	Graduated SD/MI	No	Yes	No		yes	TB description	Yes	Clinic		No	6	Sudah dinyatakan sembuh oleh nakes
Jawa-Bali	Rural	46	Female	Graduated D4/S1	No	Yes	Yes	TB	yes	TB description	Yes	Goverment hospital		No	6	Sudah merasa enakan/tidak ada gejala lain
Jawa-Bali	Urban	29	Male	Graduated SMA/MA	Yes	Yes	No		yes	TB description	Yes	Clinic		No	6	Sudah dinyatakan sembuh oleh nakes
Jawa-Bali	Urban	65	Female	Never take education	No	Yes	Yes	TB	yes	TB description	Yes	Doctor		No	6	Sudah dinyatakan sembuh oleh nakes
Jawa-Bali	Urban	35	Female	Graduated D4/S1	No	Yes	No		yes	TB description	Yes	Private hospital		No	6	Sudah dinyatakan sembuh oleh nakes
Jawa-Bali	Urban	19	Male	Graduated SD/MI	Yes	Yes	Yes	Unknown	yes	Unknown	Yes	Centre of Public health		No	6	Tidak ada transportasi
Jawa-Bali	Urban	24	Male	Graduated SMA/MA	No	Yes	Yes	Unknown	yes	Unknown	Yes	Private hospital		No	6	Sudah merasa enakan/tidak ada gejala lain
Jawa-Bali	Urban	38	Female	Graduated SMA/MA	No	Yes	Yes	TB	yes	TB description	Yes	Doctor		No	8	Sudah merasa enakan/tidak ada gejala lain
Jawa-Bali	Urban	43	Female	Graduated SD/MI	No	Yes	Yes	TB	yes	TB description	Yes	Goverment hospital		No	9	Sudah dinyatakan sembuh oleh nakes
Jawa-Bali	Rural	17	Male	Graduated SMP/MTs	No	Yes	No		No		Yes	Centre of Public health		No	1	Tidak ada transportasi
Jawa-Bali	Urban	67	Male	Graduated D4/S1	No	Yes	No		No		Yes	Centre of Public health		No	24	Sudah merasa enakan/tidak ada gejala lain
Jawa-Bali	Urban	17	Female	Graduated SMP/MTs	Yes	Yes	No		yes	TB description	Yes	Doctor		No	6	Sudah dinyatakan sembuh oleh nakes
Jawa-Bali	Rural	39	Female	Graduated SD/MI	No	Yes	Yes	TB	No		Yes	Centre of Public health		No	6	Sudah dinyatakan sembuh oleh nakes
Jawa-Bali	Rural	68	Male	Graduated SD/MI	Yes	Yes	Yes	TB	yes	TB description	Yes	Centre of Public health		Yes
Jawa-Bali	Rural	50	Female	Never take education	No	Yes	Yes	No TB	yes	TB description	Yes	Doctor		No	6	Sudah dinyatakan sembuh oleh nakes
Jawa-Bali	Urban	53	Female	Graduated SMP/MTs	No	Yes	No		yes	TB description	Yes	Clinic		No	6	Sudah dinyatakan sembuh oleh nakes
Jawa-Bali	Urban	26	Male	Graduated SMP/MTs	No	Yes	Yes	TB	yes	TB description	Yes	Goverment hospital		No	6	Sudah dinyatakan sembuh oleh nakes
Jawa-Bali	Urban	22	Male	Graduated SMP/MTs	Yes	Yes	No		yes	TB description	Yes	Doctor		No	6	Sudah merasa enakan/tidak ada gejala lain
Jawa-Bali	Urban	48	Female	Graduated SD/MI	No	Yes	Yes	TB	yes	TB description	Yes	Doctor		No	6	Sudah dinyatakan sembuh oleh nakes
Jawa-Bali	Urban	63	Female	Never not yet Graduated SD/MI	No	Yes	Yes	TB	yes	TB description	Yes	Centre of Public health		No	6	Sudah dinyatakan sembuh oleh nakes
Jawa-Bali	Urban	65	Male	Never take education	No	Yes	No		yes	TB description	Yes	Private hospital		No	4	Merasa tidak ada perubahan
Jawa-Bali	Urban	38	Male	Never not yet Graduated SD/MI	No	Yes	No		yes	TB description	Yes	Goverment hospital		No	6	Sudah dinyatakan sembuh oleh nakes
Jawa-Bali	Urban	35	Female	Never not yet Graduated SD/MI	No	Yes	No		yes	TB description	Yes	Doctor		No	2	Tidak punya uang
Jawa-Bali	Urban	54	Male	Graduated SD/MI	No	Yes	Yes	TB	yes	TB description	Yes	Centre of Public health		No	9	Sudah dinyatakan sembuh oleh nakes
Jawa-Bali	Urban	41	Male	Never not yet Graduated SD/MI	No	Yes	Yes	TB	yes	TB description	Yes	Centre of Public health		No	6	Sudah dinyatakan sembuh oleh nakes
Jawa-Bali	Urban	26	Male	Graduated SMA/MA	No	Yes	No		yes	TB description	Yes	Private hospital		No	3	Lainnya	MALAS
Jawa-Bali	Urban	33	Male	Graduated SMP/MTs	No	Yes	Yes	TB	yes	TB description	Yes	Goverment hospital		No	9	Sudah dinyatakan sembuh oleh nakes
Jawa-Bali	Urban	41	Female	Graduated SD/MI	No	Yes	Yes	TB	yes	TB description	Yes	Doctor		No	9	Sudah dinyatakan sembuh oleh nakes
Jawa-Bali	Rural	20	Female	Graduated SD/MI	No	Yes	No		yes	TB description	Yes	Doctor		No	6	Sudah merasa enakan/tidak ada gejala lain
Jawa-Bali	Urban	60	Male	Graduated SD/MI	No	Yes	Yes	TB	yes	TB description	Yes	Private hospital		No	3	Sudah dinyatakan sembuh oleh nakes
Jawa-Bali	Rural	58	Male	Graduated SMA/MA	No	Yes	No		yes	TB description	Yes	Doctor		No	6	Sudah dinyatakan sembuh oleh nakes
Jawa-Bali	Urban	45	Male	Graduated SMA/MA	No	Yes	Yes	TB	yes	TB description	Yes	Private hospital		No	6	Sudah dinyatakan sembuh oleh nakes
Jawa-Bali	Urban	41	Female	Graduated SMA/MA	No	Yes	No		yes	TB description	Yes	Goverment hospital		No	48	Sudah dinyatakan sembuh oleh nakes
Jawa-Bali	Rural	31	Female	Graduated SD/MI	No	Yes	Yes	TB	yes	Unknown	Yes	Goverment hospital		No	6	Sudah dinyatakan sembuh oleh nakes
Jawa-Bali	Urban	69	Female	Graduated SD/MI	No	Yes	No		No		Yes	Goverment hospital		Yes
Jawa-Bali	Urban	63	Male	Graduated SD/MI	No	Yes	Yes	TB	yes	TB description	Yes	Praktek nakes lain (perawat,bidan)		No	22	Sudah dinyatakan sembuh oleh nakes
Jawa-Bali	Urban	33	Male	Graduated D4/S1	No	Yes	Yes	TB	yes	TB description	Yes	Goverment hospital		No	6	Sudah dinyatakan sembuh oleh nakes
Jawa-Bali	Urban	25	Female	Graduated SMP/MTs	No	Yes	No		yes	TB description	Yes	Clinic		No	9	Merasa tidak ada perubahan
Jawa-Bali	Rural	25	Male	Graduated SD/MI	No	Yes	Yes	Unknown	yes	Unknown	Yes	Private hospital		No	3	Sudah dinyatakan sembuh oleh nakes
Jawa-Bali	Rural	31	Male	Graduated SD/MI	No	Yes	Yes	TB	No		Yes	Centre of Public health		No	6	Sudah dinyatakan sembuh oleh nakes
Jawa-Bali	Urban	43	Female	Graduated SD/MI	No	Yes	No		yes	TB description	Yes	Clinic		No	9	Sudah dinyatakan sembuh oleh nakes
Jawa-Bali	Rural	33	Male	Never not yet Graduated SD/MI	No	Yes	No		yes	TB description	Yes	Centre of Public health		Yes
Jawa-Bali	Urban	53	Male	Graduated SD/MI	No	Yes	Yes	TB	yes	TB description	Yes	Centre of Public health		No	6	Sudah dinyatakan sembuh oleh nakes
Jawa-Bali	Urban	57	Female	Never not yet Graduated SD/MI	No	Yes	No		yes	TB description	Yes	Doctor		No	6	Sudah dinyatakan sembuh oleh nakes
Jawa-Bali	Urban	55	Female	Graduated SD/MI	No	Yes	Yes	TB	yes	TB description	Yes	Private hospital		Yes
Jawa-Bali	Urban	46	Male	Never not yet Graduated SD/MI	No	Yes	No		yes	TB description	Yes	Doctor		No	3	Takut efek samping dari obat
Jawa-Bali	Urban	24	Male	Graduated SMP/MTs	No	Yes	No		yes	TB description	Yes	Centre of Public health		No	2	Sudah merasa enakan/tidak ada gejala lain
Jawa-Bali	Urban	29	Female	Graduated SMP/MTs	No	Yes	Yes	TB	yes	TB description	Yes	Goverment hospital		No	6	Sudah dinyatakan sembuh oleh nakes
Jawa-Bali	Urban	49	Female	Graduated SD/MI	No	Yes	Yes	TB	yes	TB description	Yes	Praktek nakes lain (perawat,bidan)		No	6	Sudah merasa enakan/tidak ada gejala lain
Jawa-Bali	Urban	60	Male	Never not yet Graduated SD/MI	No	Yes	Yes	TB	yes	TB description	Yes	Centre of Public health		No	12	Sudah merasa enakan/tidak ada gejala lain
Jawa-Bali	Rural	21	Male	Graduated SMA/MA	No	Yes	No		yes	No TB description	Yes	Praktek nakes lain (perawat,bidan)		No	1	Sudah merasa enakan/tidak ada gejala lain
Jawa-Bali	Urban	28	Male	Graduated SD/MI	No	Yes	Yes	Unknown	yes	TB description	Yes	Clinic		No	6	Sudah merasa enakan/tidak ada gejala lain
Jawa-Bali	Urban	26	Male	Graduated SMP/MTs	No	Yes	No		No		Yes	Clinic		No	4	Tidak ada orang yang mengambil obat
Jawa-Bali	Urban	48	Male	Never not yet Graduated SD/MI	No	Yes	Yes	TB	yes	TB description	Yes	Private hospital		Yes
Jawa-Bali	Urban	39	Male	Graduated SMA/MA	No	Yes	Yes	Unknown	yes	TB description	Yes	Goverment hospital		Yes
Jawa-Bali	Urban	35	Male	Graduated SMP/MTs	No	Yes	Yes	No TB	No		Yes	Centre of Public health		No	6	Sudah merasa enakan/tidak ada gejala lain
Jawa-Bali	Urban	67	Female	Never not yet Graduated SD/MI	No	Yes	Yes	TB	yes	TB description	Yes	Private hospital		No	4	Tidak punya uang
Jawa-Bali	Rural	20	Male	Graduated SMA/MA	No	Yes	No		No		Yes	Doctor		No	2	Sudah merasa enakan/tidak ada gejala lain
Jawa-Bali	Rural	28	Male	Graduated SMA/MA	No	Yes	Yes	No TB	yes	TB description	Yes	Private hospital		No	2	Merasa tidak ada perubahan
Jawa-Bali	Urban	20	Female	Never not yet Graduated SD/MI	No	Yes	Yes	TB	yes	TB description	Yes	Doctor		No	12	Sudah dinyatakan sembuh oleh nakes
Jawa-Bali	Urban	18	Male	Graduated SD/MI	No	Yes	No		yes	TB description	Yes	Doctor		No	12	Sudah dinyatakan sembuh oleh nakes
Jawa-Bali	Urban	44	Male	Graduated SMA/MA	No	Yes	Yes	TB	yes	TB description	Yes	Goverment hospital		No	3	Sudah merasa enakan/tidak ada gejala lain
Jawa-Bali	Urban	42	Male	Graduated SD/MI	No	Yes	No		yes	No TB description	Yes	Private hospital		No	88	Sudah dinyatakan sembuh oleh nakes
Jawa-Bali	Rural	30	Male	Graduated SD/MI	No	Yes	Yes	TB	No		Yes	Centre of Public health		Yes
Jawa-Bali	Urban	20	Female	Graduated SMA/MA	Yes	Yes	No		yes	TB description	Yes	Goverment hospital		No	9	Sudah dinyatakan sembuh oleh nakes
Jawa-Bali	Urban	31	Female	Graduated SMA/MA	No	Yes	Yes	TB	yes	TB description	Yes	Goverment hospital		No	9	Sudah dinyatakan sembuh oleh nakes
Jawa-Bali	Rural	54	Male	Never take education	No	Yes	Yes	Unknown	No		Yes	Doctor		No	2	Sudah merasa enakan/tidak ada gejala lain
Jawa-Bali	Urban	50	Male	Never not yet Graduated SD/MI	No	Yes	Yes	TB	yes	TB description	Yes	Private hospital		No	3	Tidak punya uang
Jawa-Bali	Urban	22	Male	Graduated SMA/MA	No	Yes	No		yes	TB description	Yes	Goverment hospital		No	1	Sudah dinyatakan sembuh oleh nakes
Jawa-Bali	Urban	62	Male	Graduated SD/MI	No	Yes	Yes	TB	yes	TB description	Yes	Centre of Public health		No	8	Tidak punya uang
Jawa-Bali	Urban	15	Female	Graduated SMP/MTs	Yes	Yes	No		yes	TB description	Yes	Private hospital		No	7	Sudah dinyatakan sembuh oleh nakes
Jawa-Bali	Urban	62	Female	Never not yet Graduated SD/MI	Yes	Yes	Yes	TB	yes	TB description	Yes	Doctor		No	9	Sudah merasa enakan/tidak ada gejala lain
Jawa-Bali	Urban	18	Male	Graduated SD/MI	No	Yes	Yes	TB	No		No					Tidak punya uang
Jawa-Bali	Urban	40	Female	Graduated SD/MI	No	Yes	Yes	TB	yes	TB description	Yes	Private hospital		No	6	Tidak punya uang
Jawa-Bali	Urban	60	Male	Never not yet Graduated SD/MI	No	Yes	Yes	TB	yes	TB description	Yes	Centre of Public health		No	6	Sudah dinyatakan sembuh oleh nakes
Jawa-Bali	Urban	31	Female	Never not yet Graduated SD/MI	No	Yes	No		yes	TB description	Yes	Goverment hospital		No	9	Sudah dinyatakan sembuh oleh nakes
Jawa-Bali	Urban	41	Female	Graduated SMA/MA	No	Yes	No		yes	TB description	Yes	Private hospital		No	6	Sudah dinyatakan sembuh oleh nakes
Jawa-Bali	Urban	39	Male	Never not yet Graduated SD/MI	No	Yes	No		yes	TB description	Yes	Centre of Public health		No	6	Sudah dinyatakan sembuh oleh nakes
Jawa-Bali	Urban	15	Male	Graduated SMP/MTs	No	Yes	Yes	TB	yes	TB description	Yes	Private hospital		No	3	Merasa tidak ada perubahan
Jawa-Bali	Urban	27	Female	Graduated SD/MI	No	Yes	No		yes	TB description	Yes	Centre of Public health		No	6	Sudah dinyatakan sembuh oleh nakes
Jawa-Bali	Rural	80	Female	Never not yet Graduated SD/MI	No	Yes	Yes	TB	yes	TB description	Yes	Doctor		No	2	Sudah dinyatakan sembuh oleh nakes
Jawa-Bali	Rural	35	Male	Graduated SMA/MA	No	Yes	No		yes	TB description	Yes	Doctor		No	8	Sudah dinyatakan sembuh oleh nakes
Jawa-Bali	Urban	65	Female	Never take education	No	Yes	Yes	TB	yes	TB description	Yes	Doctor		No	9	Sudah dinyatakan sembuh oleh nakes
Jawa-Bali	Rural	30	Female	Never not yet Graduated SD/MI	Yes	Yes	Yes	TB	yes	TB description	Yes	Doctor		No	6	Sudah merasa enakan/tidak ada gejala lain
Jawa-Bali	Urban	15	Female	Graduated SMP/MTs	No	Yes	Yes	TB	yes	TB description	Yes	Centre of Public health		No	6	Sudah dinyatakan sembuh oleh nakes
Jawa-Bali	Urban	17	Male	Graduated SMP/MTs	No	Yes	Yes	TB	yes	TB description	Yes	Doctor		No	6	Sudah dinyatakan sembuh oleh nakes
Jawa-Bali	Urban	44	Female	Graduated SD/MI	No	Yes	Yes	TB	yes	TB description	Yes	Centre of Public health		No	6	Sudah dinyatakan sembuh oleh nakes
Jawa-Bali	Urban	25	Female	Graduated SD/MI	No	Yes	No		yes	Unknown	Yes	Private hospital		No	7	Sudah dinyatakan sembuh oleh nakes
Jawa-Bali	Urban	28	Male	Graduated SD/MI	Yes	Yes	Yes	TB	yes	TB description	Yes	Centre of Public health		No	6	Sudah dinyatakan sembuh oleh nakes
Jawa-Bali	Urban	24	Male	Graduated SD/MI	No	Yes	Yes	TB	yes	TB description	Yes	Clinic		No	12	Sudah dinyatakan sembuh oleh nakes
Jawa-Bali	Rural	29	Male	Graduated SMA/MA	Yes	Yes	No		yes	TB description	Yes	Doctor		No	12	Sudah merasa enakan/tidak ada gejala lain
Jawa-Bali	Rural	72	Male	Never not yet Graduated SD/MI	No	Yes	No		yes	TB description	Yes	Clinic		No	24	Tidak punya uang
Jawa-Bali	Rural	48	Female	Never take education	No	Yes	Yes	TB	yes	TB description	Yes	Private hospital		No	6	Sudah dinyatakan sembuh oleh nakes
Jawa-Bali	Urban	36	Male	Graduated D4/S1	No	Yes	Yes	TB	No		Yes	Centre of Public health		No	6	Sudah dinyatakan sembuh oleh nakes
Jawa-Bali	Urban	37	Female	Graduated SMP/MTs	No	Yes	Yes	TB	yes	TB description	Yes	Private hospital		No	8	Sudah dinyatakan sembuh oleh nakes
Jawa-Bali	Urban	60	Female	Never not yet Graduated SD/MI	No	Yes	Yes	TB	yes	TB description	Yes	Clinic		No	6	Sudah merasa enakan/tidak ada gejala lain
Jawa-Bali	Urban	26	Female	Graduated SMP/MTs	No	Yes	No		yes	TB description	Yes	Doctor		No	4	Sudah merasa enakan/tidak ada gejala lain
Jawa-Bali	Urban	35	Female	Never not yet Graduated SD/MI	No	Yes	No		yes	TB description	Yes	Goverment hospital		No	6	Sudah dinyatakan sembuh oleh nakes
Jawa-Bali	Urban	19	Female	Graduated SD/MI	No	Yes	Yes	TB	yes	TB description	Yes	Goverment hospital		No	6	Sudah dinyatakan sembuh oleh nakes
Jawa-Bali	Rural	50	Female	Never not yet Graduated SD/MI	No	Yes	No		yes	TB description	Yes	Clinic		No	12	Sudah dinyatakan sembuh oleh nakes
Jawa-Bali	Rural	71	Male	Never take education	No	Yes	Yes	TB	yes	TB description	Yes	Private hospital		Yes
Jawa-Bali	Urban	36	Female	Graduated SD/MI	No	Yes	Yes	TB	yes	TB description	Yes	Centre of Public health		No	6	Sudah dinyatakan sembuh oleh nakes
Jawa-Bali	Rural	15	Male	Graduated SMP/MTs	Yes	Yes	Yes	Unknown	yes	TB description	Yes	BP4/BKPM		Yes
Jawa-Bali	Urban	36	Male	Graduated SD/MI	Yes	Yes	No		yes	TB description	Yes	Private hospital		No	1	Tidak punya uang
Jawa-Bali	Urban	41	Male	Graduated D1/D2/D3	No	Yes	No		yes	TB description	Yes	Private hospital		No	12	Sudah dinyatakan sembuh oleh nakes
Jawa-Bali	Urban	39	Male	Graduated SMA/MA	No	Yes	No		yes	TB description	Yes	Doctor		No	6	Sudah dinyatakan sembuh oleh nakes
Jawa-Bali	Urban	42	Male	Graduated SD/MI	No	Yes	Yes	TB	yes	TB description	Yes	Goverment hospital		No	11	Sudah dinyatakan sembuh oleh nakes
Jawa-Bali	Rural	34	Female	Graduated SD/MI	Yes	Yes	No		yes	TB description	Yes	Clinic		No	1	Sudah merasa enakan/tidak ada gejala lain
Jawa-Bali	Rural	26	Female	Graduated SMP/MTs	No	Yes	Yes	No TB	yes	No TB description	Yes	Goverment hospital		No	9	Sudah dinyatakan sembuh oleh nakes
Jawa-Bali	Urban	55	Female	Never not yet Graduated SD/MI	No	Yes	Yes	Unknown	yes	Unknown	Yes	Goverment hospital		No	0	Takut efek samping dari obat
Jawa-Bali	Rural	50	Male	Graduated SD/MI	Yes	Yes	Yes	TB	yes	TB description	Yes	Goverment hospital		No	1	Tidak punya uang
Jawa-Bali	Rural	38	Male	Graduated SD/MI	No	Yes	Yes	TB	yes	TB description	Yes	Goverment hospital		No	9	Sudah dinyatakan sembuh oleh nakes
Jawa-Bali	Urban	17	Male	Graduated SMP/MTs	No	Yes	No		yes	TB description	Yes	Goverment hospital		No	6	Sudah dinyatakan sembuh oleh nakes
Jawa-Bali	Urban	23	Female	Graduated SMA/MA	Yes	Yes	No		yes	TB description	Yes	Doctor		Yes
Jawa-Bali	Rural	32	Male	Graduated SD/MI	No	Yes	No		No		Yes	Centre of Public health		No	6	Sudah dinyatakan sembuh oleh nakes
Jawa-Bali	Urban	28	Female	Graduated SMP/MTs	No	Yes	Yes	Unknown	yes	TB description	Yes	Centre of Public health		No	6	Sudah dinyatakan sembuh oleh nakes
Jawa-Bali	Urban	40	Female	Graduated SD/MI	Yes	Yes	Yes	TB	No		Yes	Centre of Public health		No	6	Sudah merasa enakan/tidak ada gejala lain
Jawa-Bali	Urban	41	Male	Graduated SMP/MTs	No	Yes	Yes	TB	yes	TB description	Yes	Doctor		No	6	Sudah dinyatakan sembuh oleh nakes
Jawa-Bali	Urban	29	Female	Graduated SMA/MA	No	Yes	No		yes	TB description	Yes	Centre of Public health		No	3	Sudah dinyatakan sembuh oleh nakes
Jawa-Bali	Rural	27	Female	Graduated SD/MI	No	Yes	No		yes	TB description	Yes	Clinic		Yes
Jawa-Bali	Urban	43	Male	Graduated SD/MI	No	Yes	No		yes	TB description	Yes	Private hospital		Yes
Jawa-Bali	Rural	38	Female	Graduated SMA/MA	No	Yes	Yes	TB	yes	Unknown	Yes	Private hospital		No	12	Sudah dinyatakan sembuh oleh nakes
Jawa-Bali	Urban	39	Male	Graduated SD/MI	No	Yes	Yes	TB	yes	TB description	Yes	Doctor		No	6	Sudah dinyatakan sembuh oleh nakes
Jawa-Bali	Urban	23	Male	Graduated SMA/MA	Yes	Yes	No		yes	TB description	Yes	Centre of Public health		No	99	Lainnya
Jawa-Bali	Urban	50	Male	Never not yet Graduated SD/MI	No	Yes	Yes	Unknown	yes	Unknown	Yes	Private hospital		No	1	Merasa tidak ada perubahan
Jawa-Bali	Urban	60	Male	Never take education	No	Yes	Yes	TB	No		Yes	Centre of Public health		No	6	Sudah dinyatakan sembuh oleh nakes
Jawa-Bali	Urban	47	Male	Graduated SMA/MA	No	Yes	Yes	TB	yes	TB description	Yes	Private hospital		No	6	Sudah merasa enakan/tidak ada gejala lain
Jawa-Bali	Rural	25	Female	Graduated SMP/MTs	No	Yes	Yes	TB	yes	TB description	Yes	Centre of Public health		No	88	Sudah dinyatakan sembuh oleh nakes
Jawa-Bali	Urban	47	Female	Graduated D4/S1	No	Yes	Yes	TB	yes	TB description	Yes	Private hospital		No	6	Sudah dinyatakan sembuh oleh nakes
Jawa-Bali	Urban	63	Male	Graduated SMA/MA	No	Yes	Yes	TB	yes	TB description	Yes	Goverment hospital		No	9	Sudah dinyatakan sembuh oleh nakes
Jawa-Bali	Urban	25	Female	Graduated SMP/MTs	No	Yes	No		yes	TB description	Yes	Clinic		No	2	Sudah merasa enakan/tidak ada gejala lain
Jawa-Bali	Urban	74	Male	Graduated SD/MI	Yes	Yes	Yes	TB	yes	TB description	Yes	Centre of Public health		No	3	Sudah merasa enakan/tidak ada gejala lain
Jawa-Bali	Urban	42	Male	Graduated SD/MI	No	Yes	No		yes	TB description	Yes	Goverment hospital		No	2	Tidak punya uang
Jawa-Bali	Urban	27	Female	Graduated SMA/MA	No	Yes	No		yes	TB description	Yes	Private hospital		No	6	Sudah dinyatakan sembuh oleh nakes
Jawa-Bali	Urban	50	Female	Graduated SMA/MA	Yes	Yes	Yes	TB	yes	TB description	Yes	Private hospital		No	9	Sudah dinyatakan sembuh oleh nakes
Jawa-Bali	Urban	43	Female	Never take education	No	Yes	No		yes	TB description	Yes	Private hospital		No	7	Sudah dinyatakan sembuh oleh nakes
Jawa-Bali	Urban	52	Male	Graduated SD/MI	No	Yes	No		yes	TB description	Yes	Clinic		No	9	Sudah dinyatakan sembuh oleh nakes
Jawa-Bali	Urban	15	Male	Graduated SMP/MTs	No	Yes	No		yes	No TB description	Yes	Doctor		No	6	Sudah merasa enakan/tidak ada gejala lain
Jawa-Bali	Urban	28	Female	Graduated SMP/MTs	No	Yes	No		yes	TB description	Yes	Goverment hospital		No	6	Sudah dinyatakan sembuh oleh nakes
Jawa-Bali	Urban	44	Female	Graduated SD/MI	No	Yes	No		yes	TB description	Yes	Goverment hospital		No	12	Sudah dinyatakan sembuh oleh nakes
Jawa-Bali	Urban	45	Female	Graduated SMP/MTs	Yes	Yes	No		yes	TB description	Yes	Private hospital		No	9	Tidak punya uang
Jawa-Bali	Rural	83	Female	Never take education	No	Yes	No		yes	TB description	Yes	Centre of Public health		No	1	Sudah merasa enakan/tidak ada gejala lain
Jawa-Bali	Urban	20	Male	Graduated SMA/MA	No	Yes	Yes	TB	yes	TB description	Yes	Private hospital		No	6	Sudah dinyatakan sembuh oleh nakes
Jawa-Bali	Urban	17	Female	Graduated SMA/MA	No	Yes	No		yes	TB description	Yes	Private hospital		No	6	Sudah dinyatakan sembuh oleh nakes
Jawa-Bali	Urban	62	Male	Graduated SD/MI	No	Yes	No		yes	TB description	Yes	Private hospital		No	12	Sudah dinyatakan sembuh oleh nakes
Jawa-Bali	Urban	72	Male	Graduated SD/MI	No	Yes	Yes	Unknown	yes	TB description	Yes	Private hospital		No	6	Sudah dinyatakan sembuh oleh nakes
Jawa-Bali	Rural	60	Male	Graduated SD/MI	No	Yes	Yes	TB	yes	TB description	Yes	Doctor		No	2	Sudah merasa enakan/tidak ada gejala lain
Jawa-Bali	Urban	53	Male	Graduated SMA/MA	No	Yes	Yes	TB	yes	TB description	Yes	Goverment hospital		No	9	Sudah dinyatakan sembuh oleh nakes
Jawa-Bali	Urban	23	Male	Graduated SMA/MA	No	Yes	Yes	TB	yes	TB description	Yes	Doctor		No	4	Sudah dinyatakan sembuh oleh nakes
Jawa-Bali	Urban	17	Male	Graduated SD/MI	No	Yes	No		yes	TB description	Yes	Clinic		No	1	Tidak punya uang
Jawa-Bali	Urban	37	Female	Graduated SMP/MTs	No	Yes	Yes	No TB	yes	TB description	Yes	Goverment hospital		No	6	Sudah dinyatakan sembuh oleh nakes
Jawa-Bali	Rural	32	Female	Graduated SMA/MA	No	Yes	Yes	No TB	yes	TB description	Yes	Goverment hospital		No	6	Sudah merasa enakan/tidak ada gejala lain
Jawa-Bali	Urban	54	Male	Graduated SD/MI	No	Yes	No		yes	TB description	Yes	Goverment hospital		No	6	Sudah dinyatakan sembuh oleh nakes
Jawa-Bali	Rural	29	Female	Graduated SMP/MTs	No	Yes	Yes	TB	yes	TB description	Yes	Goverment hospital		No	9	Sudah dinyatakan sembuh oleh nakes
Jawa-Bali	Rural	55	Female	Graduated SD/MI	No	Yes	No		yes	TB description	Yes	Goverment hospital		No	1	Tidak punya uang
Jawa-Bali	Urban	30	Female	Graduated SD/MI	No	Yes	Yes	TB	yes	TB description	Yes	Goverment hospital		No	6	Tidak punya uang
Jawa-Bali	Urban	34	Female	Graduated SD/MI	No	Yes	Yes	TB	yes	TB description	Yes	Centre of Public health		No	6	Sudah dinyatakan sembuh oleh nakes
Jawa-Bali	Urban	18	Male	Graduated SD/MI	No	Yes	Yes	TB	yes	TB description	Yes	Goverment hospital		No	12	Sudah merasa enakan/tidak ada gejala lain
Jawa-Bali	Rural	40	Male	Graduated SD/MI	No	Yes	Yes	TB	yes	TB description	Yes	Goverment hospital		No	6	Sudah dinyatakan sembuh oleh nakes
Jawa-Bali	Urban	45	Male	Graduated SMA/MA	No	Yes	Yes	TB	yes	TB description	Yes	Private hospital		No	9	Sudah dinyatakan sembuh oleh nakes
Jawa-Bali	Urban	70	Female	Never not yet Graduated SD/MI	No	Yes	No		yes	Unknown	Yes	Clinic		No	5	Sudah dinyatakan sembuh oleh nakes
Jawa-Bali	Urban	77	Female	Graduated SD/MI	No	Yes	Yes	No TB	yes	TB description	Yes	Goverment hospital		No	3	Sudah dinyatakan sembuh oleh nakes
Jawa-Bali	Urban	30	Female	Graduated SD/MI	No	Yes	Yes	TB	yes	TB description	Yes	Doctor		Yes
Jawa-Bali	Urban	40	Male	Graduated SMA/MA	No	Yes	No		yes	TB description	Yes	Goverment hospital		No	88	Sudah dinyatakan sembuh oleh nakes
Jawa-Bali	Urban	63	Female	Graduated SD/MI	No	Yes	No		yes	TB description	Yes	Private hospital		No	18	Sudah dinyatakan sembuh oleh nakes
Jawa-Bali	Urban	46	Male	Graduated SD/MI	No	Yes	No		yes	TB description	Yes	Private hospital		No	2	Sudah merasa enakan/tidak ada gejala lain
Jawa-Bali	Urban	50	Male	Never not yet Graduated SD/MI	No	Yes	Yes	TB	yes	TB description	Yes	Goverment hospital		No	24	Sudah dinyatakan sembuh oleh nakes
Jawa-Bali	Rural	60	Male	Never not yet Graduated SD/MI	No	Yes	No		yes	TB description	Yes	Private hospital		No	6	Tidak punya uang
Jawa-Bali	Urban	37	Male	Graduated SD/MI	No	Yes	No		yes	TB description	Yes	Centre of Public health		No	99	Lainnya
Jawa-Bali	Urban	70	Male	Graduated SMA/MA	No	Yes	Yes	TB	yes	TB description	Yes	Goverment hospital		No	3	Sudah dinyatakan sembuh oleh nakes
Jawa-Bali	Urban	16	Male	Graduated SMP/MTs	No	Yes	No		yes	No TB description	Yes	Private hospital		No	6	Sudah dinyatakan sembuh oleh nakes
Jawa-Bali	Urban	30	Female	Graduated SMA/MA	No	Yes	No		yes	TB description	Yes	Doctor		No	6	Sudah merasa enakan/tidak ada gejala lain
Jawa-Bali	Urban	68	Male	Graduated D1/D2/D3	No	Yes	No		yes	TB description	Yes	Private hospital		No	24	Sudah dinyatakan sembuh oleh nakes
Jawa-Bali	Rural	35	Female	Graduated D4/S1	No	Yes	No		yes	TB description	Yes	Goverment hospital		No	6	Sudah merasa enakan/tidak ada gejala lain
Jawa-Bali	Urban	16	Male	Graduated SMP/MTs	No	Yes	No		yes	TB description	Yes	Centre of Public health		No	6	Sudah merasa enakan/tidak ada gejala lain
Jawa-Bali	Urban	46	Female	Graduated SD/MI	No	Yes	Yes	TB	yes	TB description	Yes	Goverment hospital		No	6	Sudah dinyatakan sembuh oleh nakes
Jawa-Bali	Urban	32	Female	Graduated D1/D2/D3	No	Yes	Yes	TB	yes	TB description	Yes	Private hospital		Yes
Jawa-Bali	Urban	35	Female	Never not yet Graduated SD/MI	No	Yes	No		yes	TB description	Yes	Clinic		No	6	Sudah dinyatakan sembuh oleh nakes
Jawa-Bali	Urban	29	Male	Graduated SD/MI	No	Yes	Yes	Unknown	yes	TB description	Yes	Centre of Public health		No	2	Lainnya	AMBIL OBAT ANTRINYA LAMA(PUTUS OBAT)
Jawa-Bali	Urban	21	Male	Graduated SMA/MA	No	Yes	No		yes	TB description	Yes	Private hospital		No	1	Sudah merasa enakan/tidak ada gejala lain
Jawa-Bali	Urban	26	Male	Graduated SMA/MA	No	Yes	No		yes	TB description	Yes	Private hospital		Yes
Jawa-Bali	Urban	68	Male	Never not yet Graduated SD/MI	No	Yes	Yes	No TB	yes	TB description	No					Tidak ada obat di faskes
Jawa-Bali	Urban	44	Female	Graduated SMA/MA	No	Yes	Yes	No TB	yes	TB description	Yes	Doctor		No	6	Sudah dinyatakan sembuh oleh nakes
Jawa-Bali	Rural	31	Male	Graduated SD/MI	No	Yes	Yes	TB	yes	TB description	Yes	Centre of Public health		No	6	Sudah dinyatakan sembuh oleh nakes
Jawa-Bali	Rural	50	Male	Graduated SD/MI	No	Yes	Yes	No TB	yes	TB description	Yes	Doctor		No	6	Tidak punya uang
Jawa-Bali	Urban	46	Male	Graduated D1/D2/D3	No	Yes	Yes	TB	yes	TB description	Yes	Private hospital		No	12	Sudah dinyatakan sembuh oleh nakes
Jawa-Bali	Urban	27	Male	Graduated SMA/MA	No	Yes	No		yes	TB description	Yes	Clinic		No	9	Sudah dinyatakan sembuh oleh nakes
Jawa-Bali	Urban	33	Female	Graduated SD/MI	No	Yes	Yes	TB	yes	TB description	Yes	Goverment hospital		No	9	Sudah dinyatakan sembuh oleh nakes
Jawa-Bali	Rural	21	Male	Never not yet Graduated SD/MI	No	Yes	Yes	TB	No		Yes	Goverment hospital		No	6	Sudah dinyatakan sembuh oleh nakes
Jawa-Bali	Urban	27	Female	Graduated SMP/MTs	No	Yes	Yes	TB	yes	TB description	Yes	Goverment hospital		No	12	Sudah dinyatakan sembuh oleh nakes
Jawa-Bali	Urban	48	Female	Graduated SD/MI	No	Yes	Yes	TB	yes	TB description	Yes	Clinic		No	6	Tidak punya uang
Jawa-Bali	Rural	26	Female	Graduated SMA/MA	No	Yes	Yes	TB	yes	TB description	Yes	Centre of Public health		No	1	Sudah dinyatakan sembuh oleh nakes
Jawa-Bali	Rural	21	Female	Graduated SMA/MA	No	Yes	No		yes	TB description	Yes	Private hospital		No	4	Sudah merasa enakan/tidak ada gejala lain
Jawa-Bali	Urban	55	Female	Never take education	Yes	Yes	No		yes	TB description	Yes	Doctor		No	6	Sudah merasa enakan/tidak ada gejala lain
Jawa-Bali	Rural	18	Female	Graduated SMA/MA	No	Yes	No		yes	Unknown	Yes	Doctor		No	12	Sudah dinyatakan sembuh oleh nakes
Jawa-Bali	Urban	38	Female	Graduated SMA/MA	No	Yes	Yes	TB	yes	TB description	Yes	Doctor		No	6	Sudah dinyatakan sembuh oleh nakes
Jawa-Bali	Urban	81	Female	Graduated SD/MI	Yes	Yes	No		yes	TB description	Yes	Goverment hospital		No	6	Sudah dinyatakan sembuh oleh nakes
Jawa-Bali	Urban	18	Male	Graduated SMP/MTs	No	Yes	No		yes	TB description	Yes	Private hospital		No	6	Sudah dinyatakan sembuh oleh nakes
Jawa-Bali	Urban	43	Male	Graduated SMA/MA	No	Yes	Yes	No TB	yes	TB description	Yes	Centre of Public health		No	6	Sudah dinyatakan sembuh oleh nakes
Jawa-Bali	Urban	23	Female	Graduated D4/S1	No	Yes	No		yes	TB description	Yes	Private hospital		No	12	Sudah dinyatakan sembuh oleh nakes
Jawa-Bali	Urban	33	Female	Graduated SD/MI	No	Yes	Yes	TB	yes	TB description	Yes	Goverment hospital		No	10	Sudah dinyatakan sembuh oleh nakes
Jawa-Bali	Urban	32	Female	Graduated SMP/MTs	No	Yes	Yes	TB	yes	TB description	Yes	Centre of Public health		No	48	Sudah dinyatakan sembuh oleh nakes
Jawa-Bali	Urban	31	Male	Graduated SMP/MTs	No	Yes	Yes	TB	yes	TB description	Yes	Private hospital		No	12	Sudah dinyatakan sembuh oleh nakes
Jawa-Bali	Urban	26	Female	Graduated D4/S1	No	Yes	No		yes	TB description	Yes	Doctor		No	6	Sudah dinyatakan sembuh oleh nakes
Jawa-Bali	Urban	55	Male	Graduated SD/MI	No	Yes	Yes	TB	yes	TB description	Yes	Centre of Public health		No	6	Sudah merasa enakan/tidak ada gejala lain
Jawa-Bali	Urban	65	Male	Graduated D4/S1	No	Yes	No		yes	TB description	Yes	Centre of Public health		No	7	Sudah dinyatakan sembuh oleh nakes
Jawa-Bali	Urban	26	Male	Graduated SMA/MA	No	Yes	Yes	TB	yes	TB description	Yes	Clinic		No	3	Sudah merasa enakan/tidak ada gejala lain
Jawa-Bali	Urban	33	Female	Graduated SMP/MTs	No	Yes	Yes	TB	yes	TB description	Yes	Private hospital		Yes
Jawa-Bali	Rural	33	Female	Graduated SMA/MA	No	Yes	No		yes	TB description	Yes	Centre of Public health		No	6	Sudah dinyatakan sembuh oleh nakes
Jawa-Bali	Urban	29	Female	Graduated SD/MI	No	Yes	No		yes	TB description	Yes	Centre of Public health		No	6	Sudah dinyatakan sembuh oleh nakes
Jawa-Bali	Rural	52	Male	Graduated SD/MI	No	Yes	Yes	TB	yes	TB description	Yes	Centre of Public health		No	6	Sudah dinyatakan sembuh oleh nakes
Jawa-Bali	Urban	53	Male	Graduated SD/MI	No	Yes	Yes	No TB	yes	TB description	Yes	Doctor		No	14	Sudah dinyatakan sembuh oleh nakes
Jawa-Bali	Rural	33	Male	Graduated SMP/MTs	No	Yes	Yes	TB	yes	TB description	Yes	Centre of Public health		No	6	Sudah merasa enakan/tidak ada gejala lain
Jawa-Bali	Rural	36	Male	Graduated SMA/MA	No	Yes	Yes	TB	yes	TB description	Yes	Centre of Public health		No	12	Sudah dinyatakan sembuh oleh nakes
Jawa-Bali	Urban	22	Female	Graduated SMA/MA	Yes	Yes	Yes	TB	yes	TB description	Yes	Goverment hospital		No	6	Sudah dinyatakan sembuh oleh nakes
Jawa-Bali	Rural	70	Male	Never not yet Graduated SD/MI	No	Yes	Yes	TB	yes	TB description	Yes	Doctor		No	6	Sudah dinyatakan sembuh oleh nakes
Jawa-Bali	Urban	22	Female	Graduated SMA/MA	No	Yes	Yes	No TB	yes	No TB description	Yes	Private hospital		No	6	Sudah dinyatakan sembuh oleh nakes
Jawa-Bali	Urban	45	Male	Graduated SMP/MTs	No	Yes	Yes	TB	yes	TB description	Yes	Private hospital		No	1	Sudah dinyatakan sembuh oleh nakes
Jawa-Bali	Urban	31	Female	Graduated SD/MI	No	Yes	No		yes	TB description	Yes	Centre of Public health		No	99	Lainnya
Jawa-Bali	Urban	40	Male	Never not yet Graduated SD/MI	No	Yes	No		yes	No TB description	Yes	Doctor		No	9	Sudah dinyatakan sembuh oleh nakes
Jawa-Bali	Urban	43	Female	Graduated SMA/MA	No	Yes	Yes	TB	yes	TB description	Yes	Goverment hospital		No	6	Sudah dinyatakan sembuh oleh nakes
Jawa-Bali	Urban	65	Male	Graduated SD/MI	Yes	Yes	No		yes	TB description	Yes	Doctor		No	6	Sudah dinyatakan sembuh oleh nakes
Jawa-Bali	Urban	60	Female	Never take education	Yes	Yes	No		No		Yes	Centre of Public health		No	3	Sudah merasa enakan/tidak ada gejala lain
Jawa-Bali	Urban	17	Female	Graduated SMP/MTs	No	Yes	No		yes	TB description	Yes	Centre of Public health		No	6	Sudah dinyatakan sembuh oleh nakes
Jawa-Bali	Urban	60	Female	Never not yet Graduated SD/MI	Yes	Yes	Yes	No TB	yes	TB description	Yes	Goverment hospital		No	13	Sudah dinyatakan sembuh oleh nakes
Jawa-Bali	Urban	43	Female	Graduated SD/MI	No	Yes	No		yes	No TB description	Yes	Centre of Public health		No	4	Tidak punya uang
Jawa-Bali	Urban	25	Male	Graduated SMA/MA	No	Yes	Yes	TB	yes	TB description	Yes	Centre of Public health		No	6	Sudah dinyatakan sembuh oleh nakes
Jawa-Bali	Rural	84	Male	Graduated SD/MI	Yes	Yes	No		yes	TB description	Yes	Doctor		No	6	Sudah merasa enakan/tidak ada gejala lain
Jawa-Bali	Urban	68	Male	Graduated SD/MI	No	Yes	Yes	TB	yes	TB description	Yes	Centre of Public health		No	6	Sudah merasa enakan/tidak ada gejala lain
Jawa-Bali	Urban	42	Female	Never not yet Graduated SD/MI	No	Yes	Yes	TB	yes	TB description	Yes	Private hospital		No	3	Tidak ada transportasi
Jawa-Bali	Urban	57	Female	Graduated SMA/MA	No	Yes	Yes	No TB	yes	TB description	Yes	Private hospital		No	12	Sudah dinyatakan sembuh oleh nakes
Jawa-Bali	Urban	26	Male	Graduated SMA/MA	No	Yes	Yes	TB	yes	TB description	Yes	Private hospital		No	88	Lainnya	TIDAK MENJAWAB
Jawa-Bali	Urban	15	Female	Graduated SMP/MTs	Yes	Yes	Yes	TB	yes	TB description	Yes	Centre of Public health		No	1	Sudah dinyatakan sembuh oleh nakes
Jawa-Bali	Rural	42	Female	Graduated SMP/MTs	No	Yes	Yes	TB	yes	TB description	Yes	Doctor		No	6	Sudah dinyatakan sembuh oleh nakes
Jawa-Bali	Rural	60	Male	Graduated SD/MI	No	Yes	Yes	TB	yes	TB description	Yes	Centre of Public health		No	6	Sudah merasa enakan/tidak ada gejala lain
Jawa-Bali	Rural	33	Male	Graduated SMA/MA	No	Yes	Yes	TB	yes	TB description	Yes	Goverment hospital		No	12	Sudah dinyatakan sembuh oleh nakes
Jawa-Bali	Urban	24	Male	Graduated D1/D2/D3	Yes	Yes	Yes	TB	yes	TB description	Yes	Goverment hospital		No	6	Merasa tidak ada perubahan
Jawa-Bali	Rural	70	Female	Graduated SD/MI	Yes	Yes	Yes	No TB	yes	TB description	Yes	Centre of Public health		No	6	Sudah dinyatakan sembuh oleh nakes
Jawa-Bali	Urban	30	Male	Graduated SD/MI	No	Yes	No		yes	TB description	Yes	Doctor		No	2	Tidak punya uang
Jawa-Bali	Urban	27	Female	Graduated SD/MI	No	Yes	No		yes	TB description	Yes	Private hospital		No	3	Sudah dinyatakan sembuh oleh nakes
Jawa-Bali	Urban	45	Male	Graduated SD/MI	No	Yes	Yes	TB	yes	TB description	Yes	Private hospital		No	6	Sudah dinyatakan sembuh oleh nakes
Jawa-Bali	Urban	16	Male	Graduated SMP/MTs	No	Yes	No		yes	TB description	Yes	Goverment hospital		No	6	Sudah dinyatakan sembuh oleh nakes
Jawa-Bali	Rural	32	Male	Graduated SMP/MTs	No	Yes	Yes	TB	yes	TB description	Yes	Clinic		No	6	Sudah merasa enakan/tidak ada gejala lain
Jawa-Bali	Urban	68	Male	Never not yet Graduated SD/MI	No	Yes	No		yes	TB description	Yes	Goverment hospital		No	12	Sudah merasa enakan/tidak ada gejala lain
Jawa-Bali	Urban	56	Female	Never not yet Graduated SD/MI	No	Yes	Yes	Unknown	yes	TB description	Yes	Centre of Public health		No	18	Sudah dinyatakan sembuh oleh nakes
Jawa-Bali	Rural	35	Male	Graduated SD/MI	No	Yes	Yes	TB	yes	TB description	Yes	Goverment hospital		No	6	Sudah dinyatakan sembuh oleh nakes
Jawa-Bali	Urban	25	Female	Graduated SMA/MA	Yes	Yes	No		yes	TB description	Yes	Doctor		No	6	Sudah dinyatakan sembuh oleh nakes
Jawa-Bali	Urban	38	Female	Graduated SMA/MA	Yes	Yes	Yes	No TB	yes	TB description	Yes	Private hospital		No	12	Sudah dinyatakan sembuh oleh nakes
Jawa-Bali	Urban	54	Male	Graduated SMA/MA	No	Yes	No		yes	TB description	Yes	Goverment hospital		Yes
Jawa-Bali	Urban	25	Female	Graduated SMA/MA	Yes	Yes	No		yes	TB description	Yes	Clinic		No	12	Sudah dinyatakan sembuh oleh nakes
Jawa-Bali	Urban	24	Female	Graduated SMP/MTs	Yes	Yes	No		yes	TB description	Yes	Private hospital		No	6	Sudah dinyatakan sembuh oleh nakes
Jawa-Bali	Urban	60	Male	Never not yet Graduated SD/MI	No	Yes	No		yes	TB description	Yes	Doctor		No	1	Tidak ada transportasi
Jawa-Bali	Urban	43	Female	Never not yet Graduated SD/MI	No	Yes	Yes	Menunggu hasil	yes	TB description	Yes	Private hospital		No	12	Sudah dinyatakan sembuh oleh nakes
Jawa-Bali	Rural	25	Male	Graduated SD/MI	No	Yes	No		No		Yes	Centre of Public health		No	12	Sudah merasa enakan/tidak ada gejala lain
Jawa-Bali	Urban	29	Male	Graduated SMA/MA	No	Yes	Yes	TB	yes	TB description	Yes	Centre of Public health		No	88	Sudah dinyatakan sembuh oleh nakes
Jawa-Bali	Urban	25	Male	Graduated SD/MI	No	Yes	No		yes	TB description	No					Tidak ada orang yang mengambil obat
Jawa-Bali	Urban	36	Male	Graduated SMA/MA	No	Yes	No		yes	TB description	Yes	Clinic		No	6	Sudah dinyatakan sembuh oleh nakes
Jawa-Bali	Urban	45	Male	Graduated SD/MI	No	Yes	No		yes	TB description	Yes	Doctor		No	6	Sudah merasa enakan/tidak ada gejala lain
Jawa-Bali	Rural	33	Male	Graduated SMP/MTs	Yes	Yes	Yes	TB	yes	TB description	Yes	Doctor		No	1	Sudah merasa enakan/tidak ada gejala lain
Jawa-Bali	Rural	17	Male	Graduated SMP/MTs	No	Yes	No		yes	TB description	Yes	Goverment hospital		No	1	Sudah dinyatakan sembuh oleh nakes
Jawa-Bali	Urban	38	Female	Graduated SD/MI	No	Yes	Yes	TB	yes	TB description	Yes	Centre of Public health		No	6	Sudah dinyatakan sembuh oleh nakes
Jawa-Bali	Urban	44	Female	Graduated SD/MI	No	Yes	Yes	TB	yes	TB description	Yes	Goverment hospital		No	6	Sudah merasa enakan/tidak ada gejala lain
Jawa-Bali	Urban	32	Male	Graduated SMA/MA	Yes	Yes	Yes	TB	yes	TB description	Yes	Doctor		No	9	Sudah dinyatakan sembuh oleh nakes
Jawa-Bali	Urban	36	Male	Graduated SMA/MA	No	Yes	Yes	TB	yes	TB description	Yes	Clinic		No	88	Sudah merasa enakan/tidak ada gejala lain
Jawa-Bali	Urban	54	Female	Graduated SMA/MA	No	Yes	Yes	TB	yes	TB description	Yes	Goverment hospital		Yes
Jawa-Bali	Rural	70	Male	Graduated SMA/MA	No	Yes	Yes	No TB	yes	No TB description	Yes	Goverment hospital		No	3	Sudah dinyatakan sembuh oleh nakes
Jawa-Bali	Rural	33	Female	Graduated SD/MI	No	Yes	No		yes	TB description	Yes	Private hospital		No	4	Sudah merasa enakan/tidak ada gejala lain
Jawa-Bali	Urban	35	Female	Never not yet Graduated SD/MI	No	Yes	No		No		Yes	Praktek nakes lain (perawat,bidan)		No	1	Sudah merasa enakan/tidak ada gejala lain
Jawa-Bali	Rural	39	Female	Graduated SD/MI	No	Yes	No		yes	TB description	Yes	Goverment hospital		No	9	Sudah dinyatakan sembuh oleh nakes
Jawa-Bali	Urban	17	Female	Graduated SMP/MTs	No	Yes	No		yes	No TB description	Yes	Doctor		No	12	Sudah dinyatakan sembuh oleh nakes
Jawa-Bali	Urban	35	Male	Graduated SMA/MA	No	Yes	No		yes	Unknown	Yes	Clinic		No	1	Sudah dinyatakan sembuh oleh nakes
Jawa-Bali	Urban	30	Male	Graduated SMP/MTs	No	Yes	No		yes	TB description	Yes	Private hospital		No	6	Sudah dinyatakan sembuh oleh nakes
Jawa-Bali	Urban	21	Female	Graduated SMP/MTs	No	Yes	No		yes	TB description	Yes	Private hospital		No	7	Sudah dinyatakan sembuh oleh nakes
Jawa-Bali	Urban	32	Female	Graduated SMA/MA	No	Yes	Yes	TB	yes	TB description	Yes	Centre of Public health		No	12	Sudah dinyatakan sembuh oleh nakes
Jawa-Bali	Urban	18	Male	Graduated SMA/MA	No	Yes	Yes	No TB	yes	No TB description	Yes	Centre of Public health		No	9	Sudah dinyatakan sembuh oleh nakes
Jawa-Bali	Urban	43	Female	Graduated SD/MI	No	Yes	No		yes	TB description	Yes	Doctor		No	8	Sudah dinyatakan sembuh oleh nakes
Jawa-Bali	Urban	55	Male	Graduated SD/MI	No	Yes	Yes	TB	yes	TB description	Yes	Centre of Public health		No	6	Sudah merasa enakan/tidak ada gejala lain
Jawa-Bali	Rural	74	Female	Graduated SD/MI	No	Yes	No		yes	TB description	Yes	Doctor		No	1	Tidak punya uang
Jawa-Bali	Urban	17	Female	Graduated SMP/MTs	No	Yes	Yes	Unknown	yes	TB description	Yes	Goverment hospital		No	6	Sudah dinyatakan sembuh oleh nakes
Jawa-Bali	Rural	55	Male	Graduated SMP/MTs	No	Yes	No		yes	TB description	Yes	Doctor		No	3	Merasa tidak ada perubahan
Jawa-Bali	Rural	35	Male	Graduated SMA/MA	No	Yes	Yes	TB	yes	TB description	Yes	Doctor		No	6	Sudah dinyatakan sembuh oleh nakes
Jawa-Bali	Urban	22	Female	Graduated SMA/MA	Yes	Yes	No		yes	TB description	Yes	Private hospital		No	9	Sudah merasa enakan/tidak ada gejala lain
Jawa-Bali	Rural	33	Female	Graduated SD/MI	No	Yes	Yes	Menunggu hasil	yes	TB description	Yes	Goverment hospital		No	6	Tidak ada transportasi
Jawa-Bali	Urban	15	Male	Graduated SMP/MTs	No	Yes	Yes	Unknown	yes	TB description	Yes	Centre of Public health		No	3	Sudah dinyatakan sembuh oleh nakes
Jawa-Bali	Urban	82	Male	Never not yet Graduated SD/MI	No	Yes	No		yes	Unknown	Yes	Private hospital		No	6	Sudah dinyatakan sembuh oleh nakes
Jawa-Bali	Urban	35	Male	Never not yet Graduated SD/MI	No	Yes	Yes	TB	yes	TB description	Yes	Private hospital		No	6	Takut efek samping dari obat
Jawa-Bali	Urban	34	Female	Graduated SMA/MA	No	Yes	Yes	Unknown	yes	TB description	Yes	Clinic		No	6	Sudah dinyatakan sembuh oleh nakes
Jawa-Bali	Urban	50	Female	Graduated D4/S1	No	Yes	Yes	TB	yes	TB description	Yes	Goverment hospital		No	6	Sudah merasa enakan/tidak ada gejala lain
Jawa-Bali	Urban	34	Female	Graduated SD/MI	No	Yes	Yes	TB	yes	TB description	Yes	Private hospital		No	7	Sudah dinyatakan sembuh oleh nakes
Jawa-Bali	Urban	34	Female	Graduated SMA/MA	Yes	Yes	Yes	TB	yes	TB description	Yes	Clinic		No	6	Sudah dinyatakan sembuh oleh nakes
Jawa-Bali	Urban	37	Female	Graduated D1/D2/D3	No	Yes	Yes	TB	yes	TB description	Yes	Private hospital		No	24	Sudah dinyatakan sembuh oleh nakes
Jawa-Bali	Urban	34	Female	Never not yet Graduated SD/MI	No	Yes	Yes	TB	yes	TB description	Yes	Centre of Public health		No	3	Sudah merasa enakan/tidak ada gejala lain
Jawa-Bali	Urban	15	Male	Graduated SD/MI	No	Yes	No		yes	TB description	Yes	Private hospital		No	6	Sudah dinyatakan sembuh oleh nakes
Jawa-Bali	Rural	31	Female	Graduated D4/S1	No	Yes	Yes	TB	yes	TB description	Yes	Private hospital		No	12	Sudah merasa enakan/tidak ada gejala lain
Jawa-Bali	Urban	51	Female	Graduated D1/D2/D3	Yes	Yes	No		No		Yes	Goverment hospital		No	6	Sudah dinyatakan sembuh oleh nakes
Jawa-Bali	Urban	60	Female	Graduated D1/D2/D3	No	Yes	Yes	Unknown	yes	TB description	Yes	Clinic		No	6	Sudah dinyatakan sembuh oleh nakes
Jawa-Bali	Urban	43	Male	Graduated SD/MI	No	Yes	No		yes	TB description	Yes	Doctor		No	6	Sudah merasa enakan/tidak ada gejala lain
Jawa-Bali	Urban	27	Female	Graduated SMA/MA	No	Yes	No		yes	TB description	Yes	Private hospital		No	6	Sudah dinyatakan sembuh oleh nakes
Jawa-Bali	Urban	35	Male	Graduated SMA/MA	Yes	Yes	Yes	TB	yes	TB description	Yes	Centre of Public health		No	6	Sudah merasa enakan/tidak ada gejala lain
Jawa-Bali	Urban	57	Male	Never not yet Graduated SD/MI	Yes	Yes	Yes	TB	No		No					Tidak punya uang
Jawa-Bali	Urban	23	Female	Graduated SMP/MTs	No	Yes	No		yes	TB description	Yes	Goverment hospital		No	2	Sudah dinyatakan sembuh oleh nakes
Jawa-Bali	Rural	21	Female	Graduated SMP/MTs	No	Yes	Yes	TB	yes	TB description	Yes	Centre of Public health		Yes
Jawa-Bali	Urban	39	Female	Graduated SMP/MTs	No	Yes	No		yes	TB description	Yes	Private hospital		No	5	Lainnya	OBAT TDK TERBAWA SAAT PULANG KAMPUNG
Jawa-Bali	Urban	75	Male	Never not yet Graduated SD/MI	No	Yes	No		yes	TB description	Yes	Private hospital		No	2	Tidak punya uang
Jawa-Bali	Rural	36	Female	Graduated SMP/MTs	Yes	Yes	Yes	TB	yes	TB description	Yes	BP4/BKPM		Yes
Jawa-Bali	Urban	65	Female	Graduated SD/MI	No	Yes	Yes	TB	yes	TB description	Yes	Doctor		Yes
Jawa-Bali	Urban	25	Male	Graduated D4/S1	No	Yes	Yes	TB	yes	TB description	Yes	BP4/BKPM		No	9	Sudah dinyatakan sembuh oleh nakes
Jawa-Bali	Rural	70	Male	Never not yet Graduated SD/MI	No	Yes	Yes	TB	No		Yes	Goverment hospital		No	2	Sudah merasa enakan/tidak ada gejala lain
Jawa-Bali	Rural	43	Female	Never take education	No	Yes	Yes	Unknown	yes	Unknown	Yes	Doctor		No	4	Tidak punya uang
Jawa-Bali	Urban	65	Male	Graduated D4/S1	No	Yes	Yes	Unknown	yes	TB description	Yes	Goverment hospital		No	6	Sudah dinyatakan sembuh oleh nakes
Jawa-Bali	Urban	60	Male	Graduated SD/MI	Yes	Yes	Yes	TB	yes	TB description	Yes	Goverment hospital		No	6	Sudah dinyatakan sembuh oleh nakes
Jawa-Bali	Urban	50	Female	Graduated SD/MI	No	Yes	No		yes	TB description	Yes	Clinic		No	2	Takut efek samping dari obat
Jawa-Bali	Rural	30	Male	Graduated SMP/MTs	No	Yes	Yes	TB	yes	TB description	Yes	Private hospital		No	9	Sudah merasa enakan/tidak ada gejala lain
Jawa-Bali	Rural	24	Male	Graduated SMP/MTs	No	Yes	Yes	TB	yes	TB description	Yes	Goverment hospital		No	9	Tidak punya uang
Jawa-Bali	Rural	60	Female	Never take education	No	Yes	No		yes	Unknown	Yes	Private hospital		No	6	Sudah merasa enakan/tidak ada gejala lain
Jawa-Bali	Urban	37	Female	Graduated SMA/MA	Yes	Yes	Yes	TB	yes	TB description	Yes	Private hospital		No	4	Sudah merasa enakan/tidak ada gejala lain
Jawa-Bali	Rural	38	Male	Graduated SMP/MTs	No	Yes	No		yes	TB description	Yes	Private hospital		No	6	Sudah dinyatakan sembuh oleh nakes
Jawa-Bali	Rural	37	Male	Graduated SD/MI	No	Yes	No		yes	TB description	Yes	Private hospital		No	8	Tidak punya uang
Jawa-Bali	Urban	45	Female	Never not yet Graduated SD/MI	No	Yes	No		No		Yes	Doctor		No	1	Merasa tidak ada perubahan
Jawa-Bali	Urban	21	Female	Graduated SMA/MA	No	Yes	No		No		Yes	Doctor		No	6	Sudah dinyatakan sembuh oleh nakes
Jawa-Bali	Urban	45	Male	Graduated SD/MI	No	Yes	Yes	TB	yes	TB description	Yes	Private hospital		No	3	Sudah dinyatakan sembuh oleh nakes
Jawa-Bali	Urban	29	Male	Graduated SD/MI	No	Yes	No		yes	TB description	Yes	Clinic		Yes
Jawa-Bali	Urban	48	Male	Graduated SD/MI	No	Yes	Yes	TB	yes	Unknown	Yes	Centre of Public health		No	18	Merasa tidak ada perubahan
Jawa-Bali	Urban	27	Female	Graduated SD/MI	No	Yes	Yes	TB	yes	TB description	Yes	Private hospital		No	9	Sudah dinyatakan sembuh oleh nakes
Jawa-Bali	Urban	50	Female	Never take education	No	Yes	Yes	TB	No		Yes	Centre of Public health		No	6	Sudah merasa enakan/tidak ada gejala lain
Jawa-Bali	Urban	46	Male	Graduated SMA/MA	No	Yes	Yes	TB	yes	TB description	Yes	Doctor		No	3	Sudah merasa enakan/tidak ada gejala lain
Jawa-Bali	Urban	57	Female	Never not yet Graduated SD/MI	No	Yes	Yes	Unknown	yes	Unknown	Yes	Private hospital		No	1	Tidak ada orang yang mengambil obat
Jawa-Bali	Urban	40	Female	Graduated SD/MI	No	Yes	No		yes	TB description	Yes	Clinic		No	6	Sudah dinyatakan sembuh oleh nakes
Jawa-Bali	Urban	58	Female	Never take education	No	Yes	Yes	TB	yes	TB description	Yes	Doctor		Yes
Jawa-Bali	Urban	25	Male	Graduated D4/S1	No	Yes	No		yes	TB description	Yes	Private hospital		No	6	Sudah dinyatakan sembuh oleh nakes
Jawa-Bali	Urban	25	Female	Graduated SMA/MA	No	Yes	Yes	TB	yes	TB description	Yes	Goverment hospital		No	9	Sudah dinyatakan sembuh oleh nakes
Jawa-Bali	Rural	25	Female	Graduated SD/MI	No	Yes	No		yes	Unknown	Yes	Private hospital		No	6	Sudah dinyatakan sembuh oleh nakes
Jawa-Bali	Rural	47	Male	Never not yet Graduated SD/MI	No	Yes	Yes	TB	yes	TB description	Yes	Centre of Public health		No	6	Sudah dinyatakan sembuh oleh nakes
Jawa-Bali	Urban	40	Female	Graduated SMP/MTs	Yes	Yes	Yes	TB	yes	TB description	Yes	Centre of Public health		No	12	Sudah dinyatakan sembuh oleh nakes
Jawa-Bali	Urban	29	Male	Graduated SMA/MA	No	Yes	Yes	TB	yes	TB description	Yes	Goverment hospital		No	6	Sudah merasa enakan/tidak ada gejala lain
Jawa-Bali	Urban	51	Male	Never not yet Graduated SD/MI	No	Yes	Yes	TB	yes	TB description	Yes	Clinic		No	6	Sudah dinyatakan sembuh oleh nakes
Jawa-Bali	Rural	35	Female	Graduated SMP/MTs	No	Yes	No		yes	TB description	Yes	Goverment hospital		No	9	Sudah dinyatakan sembuh oleh nakes
Jawa-Bali	Urban	39	Male	Graduated SMP/MTs	No	Yes	No		yes	TB description	Yes	Private hospital		No	1	Sudah dinyatakan sembuh oleh nakes
Jawa-Bali	Urban	26	Female	Graduated SMA/MA	No	Yes	No		yes	TB description	Yes	Clinic		No	3	Sudah dinyatakan sembuh oleh nakes
Jawa-Bali	Urban	20	Male	Graduated SMA/MA	No	Yes	No		yes	TB description	Yes	Goverment hospital		No	12	Sudah dinyatakan sembuh oleh nakes
Jawa-Bali	Rural	56	Female	Graduated SD/MI	No	Yes	Yes	TB	yes	TB description	Yes	Private hospital		No	3	Sudah dinyatakan sembuh oleh nakes
Jawa-Bali	Rural	34	Male	Graduated SD/MI	No	Yes	Yes	TB	No		Yes	Centre of Public health		No	3	Sudah merasa enakan/tidak ada gejala lain
Jawa-Bali	Rural	50	Male	Graduated SMP/MTs	No	Yes	No		yes	TB description	Yes	Goverment hospital		No	6	Sudah dinyatakan sembuh oleh nakes
Jawa-Bali	Urban	19	Male	Graduated SMA/MA	No	Yes	No		No		Yes	Private hospital		No	88	Sudah merasa enakan/tidak ada gejala lain
Jawa-Bali	Urban	17	Female	Graduated SMP/MTs	No	Yes	No		yes	TB description	Yes	Private hospital		No	6	Sudah dinyatakan sembuh oleh nakes
Jawa-Bali	Rural	43	Female	Graduated SD/MI	No	Yes	No		yes	TB description	No					Tidak punya uang
Jawa-Bali	Urban	30	Male	Graduated SMP/MTs	No	Yes	Yes	TB	yes	TB description	Yes	Goverment hospital		No	6	Tidak punya uang
Jawa-Bali	Urban	27	Female	Graduated SD/MI	No	Yes	Yes	TB	yes	TB description	Yes	Private hospital		No	7	Sudah dinyatakan sembuh oleh nakes
Jawa-Bali	Rural	32	Female	Graduated SMP/MTs	Yes	Yes	Yes	No TB	yes	No TB description	Yes	BP4/BKPM		No	1	Sudah dinyatakan sembuh oleh nakes
Jawa-Bali	Urban	31	Male	Graduated SMA/MA	Yes	Yes	Yes	TB	yes	TB description	Yes	Private hospital		No	9	Sudah dinyatakan sembuh oleh nakes
Jawa-Bali	Rural	23	Female	Graduated SMP/MTs	Yes	Yes	No		yes	TB description	Yes	Private hospital		No	9	Sudah merasa enakan/tidak ada gejala lain
Jawa-Bali	Rural	78	Male	Graduated SMA/MA	No	Yes	Yes	TB	yes	TB description	Yes	Doctor		No	6	Sudah dinyatakan sembuh oleh nakes
Jawa-Bali	Rural	51	Female	Never not yet Graduated SD/MI	No	Yes	Yes	Unknown	yes	Unknown	Yes	Private hospital		No	18	Sudah dinyatakan sembuh oleh nakes
Jawa-Bali	Rural	45	Female	Never not yet Graduated SD/MI	No	Yes	Yes	TB	yes	TB description	Yes	Centre of Public health		No	6	Merasa tidak ada perubahan
Jawa-Bali	Urban	20	Female	Graduated SMP/MTs	No	Yes	No		yes	TB description	Yes	Clinic		No	7	Sudah dinyatakan sembuh oleh nakes
Jawa-Bali	Rural	67	Female	Graduated SD/MI	No	Yes	Yes	TB	yes	TB description	Yes	Goverment hospital		No	3	Sudah dinyatakan sembuh oleh nakes
Jawa-Bali	Rural	49	Male	Graduated SD/MI	No	Yes	No		yes	TB description	No					Tidak punya uang
Jawa-Bali	Rural	15	Female	Graduated SMP/MTs	No	Yes	Yes	TB	yes	TB description	Yes	Goverment hospital		No	6	Merasa tidak ada perubahan
Jawa-Bali	Urban	23	Female	Graduated SMA/MA	No	Yes	No		yes	TB description	Yes	Doctor		No	1	Lainnya	KATA ORANG TUA DIA SUDAH MANDI
Jawa-Bali	Rural	28	Male	Graduated SMA/MA	No	Yes	Yes	TB	yes	TB description	Yes	Centre of Public health		No	6	Sudah dinyatakan sembuh oleh nakes
Jawa-Bali	Urban	29	Female	Graduated SMA/MA	No	Yes	Yes	TB	yes	TB description	Yes	Goverment hospital		No	6	Sudah dinyatakan sembuh oleh nakes
Jawa-Bali	Urban	39	Female	Graduated SMP/MTs	No	Yes	No		yes	TB description	Yes	Doctor		No	6	Sudah dinyatakan sembuh oleh nakes
Jawa-Bali	Rural	27	Male	Graduated SMA/MA	Yes	Yes	Yes	Unknown	yes	TB description	Yes	Goverment hospital		No	6	Sudah dinyatakan sembuh oleh nakes
Jawa-Bali	Rural	15	Female	Graduated SD/MI	Yes	Yes	Yes	TB	yes	TB description	Yes	Doctor		No	9	Sudah dinyatakan sembuh oleh nakes
Jawa-Bali	Urban	15	Male	Graduated SMP/MTs	No	Yes	No		yes	TB description	Yes	Goverment hospital		No	2	Sudah dinyatakan sembuh oleh nakes
Jawa-Bali	Urban	22	Female	Graduated SMA/MA	No	Yes	Yes	TB	yes	TB description	Yes	Goverment hospital		No	6	Sudah merasa enakan/tidak ada gejala lain
Jawa-Bali	Urban	67	Male	Graduated SD/MI	No	Yes	Yes	TB	yes	TB description	Yes	Goverment hospital		No	6	Sudah dinyatakan sembuh oleh nakes
Jawa-Bali	Urban	51	Male	Graduated SMP/MTs	No	Yes	No		yes	TB description	Yes	Private hospital		No	6	Sudah merasa enakan/tidak ada gejala lain
Jawa-Bali	Rural	51	Male	Never not yet Graduated SD/MI	No	Yes	Yes	TB	No		Yes	Centre of Public health		Yes
Jawa-Bali	Urban	60	Female	Never take education	No	Yes	No		yes	TB description	Yes	Doctor		No	0	Sudah merasa enakan/tidak ada gejala lain
Jawa-Bali	Urban	50	Female	Never not yet Graduated SD/MI	No	Yes	Yes	TB	yes	TB description	Yes	Doctor		Yes
Jawa-Bali	Rural	26	Male	Graduated SD/MI	No	Yes	Yes	TB	yes	TB description	Yes	Private hospital		No	6	Sudah merasa enakan/tidak ada gejala lain
Jawa-Bali	Urban	67	Male	Never take education	No	Yes	Yes	Unknown	yes	Unknown	Yes	Clinic		No	6	Sudah dinyatakan sembuh oleh nakes
Jawa-Bali	Rural	26	Female	Graduated SMP/MTs	No	Yes	No		No		Yes	Clinic		No	2	Sudah dinyatakan sembuh oleh nakes
Jawa-Bali	Urban	34	Female	Graduated SMP/MTs	No	Yes	Yes	TB	yes	TB description	Yes	Goverment hospital		No	3	Sudah dinyatakan sembuh oleh nakes
Jawa-Bali	Urban	38	Female	Graduated D4/S1	No	Yes	Yes	TB	yes	TB description	Yes	Clinic		No	6	Sudah dinyatakan sembuh oleh nakes
Jawa-Bali	Rural	30	Female	Graduated SD/MI	No	Yes	Yes	TB	yes	TB description	Yes	Goverment hospital		No	0	Sudah merasa enakan/tidak ada gejala lain
Jawa-Bali	Rural	45	Female	Graduated SMP/MTs	No	Yes	Yes	TB	yes	TB description	Yes	Goverment hospital		Yes
Jawa-Bali	Urban	17	Male	Graduated SMP/MTs	No	Yes	No		yes	TB description	Yes	Private hospital		No	18	Sudah dinyatakan sembuh oleh nakes
Jawa-Bali	Urban	48	Male	Graduated SD/MI	No	Yes	Yes	Unknown	yes	Unknown	Yes	Goverment hospital		No	6	Sudah dinyatakan sembuh oleh nakes
Jawa-Bali	Urban	48	Female	Never take education	No	Yes	Yes	TB	yes	TB description	Yes	Centre of Public health		No	6	Sudah dinyatakan sembuh oleh nakes
Jawa-Bali	Rural	45	Male	Graduated SMP/MTs	No	Yes	No		yes	TB description	Yes	Doctor		No	1	Sudah merasa enakan/tidak ada gejala lain
Jawa-Bali	Rural	40	Male	Graduated SMA/MA	No	Yes	Yes	TB	yes	TB description	Yes	Centre of Public health		No	6	Sudah dinyatakan sembuh oleh nakes
Jawa-Bali	Urban	37	Female	Graduated D4/S1	Yes	Yes	Yes	TB	yes	TB description	Yes	Private hospital		Yes
Jawa-Bali	Rural	30	Male	Never not yet Graduated SD/MI	No	Yes	Yes	TB	yes	TB description	Yes	Doctor		No	4	Sudah merasa enakan/tidak ada gejala lain
Jawa-Bali	Urban	45	Female	Never take education	No	Yes	No		yes	TB description	Yes	Doctor		No	6	Sudah merasa enakan/tidak ada gejala lain
Jawa-Bali	Urban	36	Female	Graduated SMP/MTs	No	Yes	No		yes	TB description	Yes	Goverment hospital		No	6	Sudah dinyatakan sembuh oleh nakes
Jawa-Bali	Rural	80	Female	Never take education	No	Yes	No		yes	TB description	Yes	Centre of Public health		No	6	Sudah dinyatakan sembuh oleh nakes
Jawa-Bali	Urban	28	Male	Graduated D4/S1	No	Yes	No		yes	TB description	Yes	Goverment hospital		No	6	Sudah dinyatakan sembuh oleh nakes
Jawa-Bali	Rural	40	Female	Never not yet Graduated SD/MI	No	Yes	Yes	TB	yes	TB description	Yes	Goverment hospital		No	6	Sudah dinyatakan sembuh oleh nakes
Jawa-Bali	Urban	18	Female	Graduated SMP/MTs	Yes	Yes	Yes	TB	yes	TB description	Yes	Goverment hospital		No	6	Sudah dinyatakan sembuh oleh nakes
Jawa-Bali	Urban	39	Male	Graduated SMA/MA	No	Yes	Yes	TB	yes	TB description	Yes	Doctor		No	12	Sudah dinyatakan sembuh oleh nakes
Jawa-Bali	Rural	30	Female	Graduated SMA/MA	No	Yes	Yes	TB	yes	TB description	Yes	Goverment hospital		No	6	Sudah merasa enakan/tidak ada gejala lain
Jawa-Bali	Urban	56	Female	Never not yet Graduated SD/MI	No	Yes	Yes	TB	yes	TB description	Yes	Goverment hospital		No	12	Sudah dinyatakan sembuh oleh nakes
Jawa-Bali	Urban	57	Male	Graduated SMP/MTs	No	Yes	Yes	TB	yes	TB description	Yes	Goverment hospital		Yes
Jawa-Bali	Urban	55	Male	Graduated SMP/MTs	No	Yes	Yes	TB	yes	TB description	Yes	Goverment hospital		No	6	Sudah dinyatakan sembuh oleh nakes
Jawa-Bali	Rural	34	Female	Never not yet Graduated SD/MI	No	Yes	Yes	TB	yes	TB description	Yes	Goverment hospital		No	6	Sudah dinyatakan sembuh oleh nakes
Jawa-Bali	Urban	16	Male	Graduated SMP/MTs	No	Yes	No		yes	TB description	Yes	Clinic		No	6	Sudah dinyatakan sembuh oleh nakes
Jawa-Bali	Urban	46	Female	Graduated SD/MI	Yes	Yes	Yes	TB	yes	TB description	Yes	Centre of Public health		No	12	Sudah dinyatakan sembuh oleh nakes
Jawa-Bali	Urban	66	Male	Never not yet Graduated SD/MI	No	Yes	Yes	TB	yes	TB description	Yes	Goverment hospital		No	1	Sudah merasa enakan/tidak ada gejala lain
Jawa-Bali	Urban	54	Female	Graduated SD/MI	No	Yes	Yes	TB	yes	TB description	Yes	Centre of Public health		No	6	Sudah merasa enakan/tidak ada gejala lain
Jawa-Bali	Urban	35	Male	Graduated SMA/MA	No	Yes	No		yes	TB description	Yes	Goverment hospital		No	36	Tidak ada orang yang mengambil obat
Jawa-Bali	Urban	16	Female	Graduated SMP/MTs	No	Yes	No		yes	Unknown	Yes	Goverment hospital		No	6	Sudah dinyatakan sembuh oleh nakes
Jawa-Bali	Rural	65	Male	Graduated SD/MI	No	Yes	Yes	TB	yes	No TB description	Yes	Centre of Public health		No	88	Sudah merasa enakan/tidak ada gejala lain
Jawa-Bali	Urban	44	Female	Never not yet Graduated SD/MI	No	Yes	Yes	TB	yes	No TB description	Yes	Centre of Public health		No	99	Lainnya
Jawa-Bali	Rural	29	Male	Graduated SD/MI	No	Yes	Yes	TB	yes	Unknown	Yes	Goverment hospital		No	5	Tidak ada transportasi
Jawa-Bali	Urban	27	Female	Graduated SMA/MA	No	Yes	Yes	TB	No		Yes	Doctor		No	6	Sudah dinyatakan sembuh oleh nakes
Jawa-Bali	Rural	35	Male	Graduated SD/MI	No	Yes	Yes	TB	yes	TB description	Yes	Centre of Public health		No	6	Sudah dinyatakan sembuh oleh nakes
Jawa-Bali	Rural	29	Male	Graduated SD/MI	No	Yes	Yes	TB	yes	TB description	Yes	Centre of Public health		No	6	Sudah dinyatakan sembuh oleh nakes
Jawa-Bali	Urban	73	Male	Never not yet Graduated SD/MI	No	Yes	No		yes	TB description	Yes	Doctor		No	6	Sudah merasa enakan/tidak ada gejala lain
Jawa-Bali	Rural	48	Female	Graduated SMP/MTs	No	Yes	No		yes	TB description	Yes	Goverment hospital		No	6	Sudah dinyatakan sembuh oleh nakes
Jawa-Bali	Rural	43	Male	Graduated SMP/MTs	No	Yes	No		yes	TB description	Yes	Private hospital		No	3	Lainnya	PINDAH KERJA
Jawa-Bali	Rural	38	Male	Graduated SMA/MA	No	Yes	Yes	TB	yes	TB description	Yes	Goverment hospital		No	24	Sudah dinyatakan sembuh oleh nakes
Jawa-Bali	Rural	50	Male	Graduated SMA/MA	No	Yes	Yes	TB	yes	TB description	Yes	Goverment hospital		No	12	Sudah dinyatakan sembuh oleh nakes
Jawa-Bali	Rural	53	Male	Graduated SD/MI	No	Yes	Yes	Unknown	yes	Unknown	Yes	Centre of Public health		No	12	Merasa tidak ada perubahan
Jawa-Bali	Urban	48	Male	Graduated SD/MI	No	Yes	No		yes	TB description	Yes	Private hospital		No	3	Sudah dinyatakan sembuh oleh nakes
Jawa-Bali	Urban	17	Male	Graduated SMP/MTs	No	Yes	No		yes	TB description	Yes	Centre of Public health		No	6	Sudah dinyatakan sembuh oleh nakes
Jawa-Bali	Urban	55	Male	Never not yet Graduated SD/MI	No	Yes	Yes	TB	yes	TB description	Yes	Goverment hospital		Yes
Jawa-Bali	Rural	47	Female	Graduated SMP/MTs	No	Yes	No		No		Yes	Praktek nakes lain (perawat,bidan)		No	36	Sudah merasa enakan/tidak ada gejala lain
Jawa-Bali	Urban	17	Female	Graduated SMP/MTs	No	Yes	No		No		Yes	Private hospital		No	12	Sudah dinyatakan sembuh oleh nakes
Jawa-Bali	Urban	28	Male	Graduated SMA/MA	No	Yes	Yes	TB	yes	TB description	Yes	Doctor		No	1	Sudah merasa enakan/tidak ada gejala lain
Jawa-Bali	Urban	34	Male	Graduated SMA/MA	No	Yes	No		yes	TB description	Yes	Goverment hospital		No	6	Sudah merasa enakan/tidak ada gejala lain
Jawa-Bali	Urban	80	Male	Never take education	No	Yes	Yes	TB	yes	TB description	Yes	Doctor		No	6	Sudah dinyatakan sembuh oleh nakes
Jawa-Bali	Rural	35	Female	Graduated SMP/MTs	No	Yes	Yes	TB	yes	TB description	Yes	Doctor		No	8	Sudah dinyatakan sembuh oleh nakes
Jawa-Bali	Rural	45	Female	Never take education	No	Yes	Yes	TB	yes	TB description	Yes	Goverment hospital		No	10	Tidak punya uang
Jawa-Bali	Rural	57	Female	Never not yet Graduated SD/MI	Yes	Yes	Yes	TB	No		Yes	Centre of Public health		Yes
Jawa-Bali	Rural	57	Male	Never not yet Graduated SD/MI	No	Yes	No		yes	TB description	Yes	Doctor		No	1	Sudah merasa enakan/tidak ada gejala lain
Jawa-Bali	Urban	66	Male	Graduated SD/MI	No	Yes	Yes	TB	yes	TB description	Yes	Goverment hospital		No	3	Sudah dinyatakan sembuh oleh nakes
Jawa-Bali	Rural	34	Female	Graduated SD/MI	No	Yes	Yes	TB	yes	TB description	Yes	Doctor		No	6	Sudah dinyatakan sembuh oleh nakes
Jawa-Bali	Urban	17	Male	Graduated SMP/MTs	No	Yes	No		yes	TB description	Yes	Doctor		No	12	Sudah dinyatakan sembuh oleh nakes
Jawa-Bali	Rural	15	Female	Graduated SMP/MTs	No	Yes	No		yes	TB description	Yes	Goverment hospital		No	6	Sudah merasa enakan/tidak ada gejala lain
Jawa-Bali	Urban	50	Female	Graduated SD/MI	Yes	Yes	Yes	TB	yes	TB description	Yes	Centre of Public health		No	6	Sudah dinyatakan sembuh oleh nakes
Jawa-Bali	Rural	44	Male	Graduated SMA/MA	No	Yes	Yes	TB	yes	TB description	Yes	Goverment hospital		No	6	Sudah dinyatakan sembuh oleh nakes
Jawa-Bali	Rural	27	Male	Graduated SMA/MA	No	Yes	No		yes	TB description	Yes	Goverment hospital		No	3	Sudah merasa enakan/tidak ada gejala lain
Jawa-Bali	Rural	53	Male	Never not yet Graduated SD/MI	Yes	Yes	No		yes	TB description	Yes	Doctor		Yes
Jawa-Bali	Rural	16	Female	Graduated SMP/MTs	No	Yes	No		yes	TB description	Yes	Goverment hospital		No	9	Sudah dinyatakan sembuh oleh nakes
Jawa-Bali	Urban	55	Male	Graduated SMA/MA	No	Yes	Yes	No TB	yes	TB description	Yes	Doctor		No	3	Sudah dinyatakan sembuh oleh nakes
Jawa-Bali	Urban	45	Female	Never take education	No	Yes	Yes	Unknown	yes	Unknown	Yes	Clinic		No	3	Sudah merasa enakan/tidak ada gejala lain
Jawa-Bali	Rural	50	Male	Graduated SMA/MA	No	Yes	Yes	TB	yes	TB description	Yes	Centre of Public health		No	6	Sudah dinyatakan sembuh oleh nakes
Jawa-Bali	Urban	45	Male	Graduated SD/MI	No	Yes	Yes	TB	yes	TB description	Yes	Goverment hospital		No	9	Sudah dinyatakan sembuh oleh nakes
Jawa-Bali	Rural	49	Female	Never not yet Graduated SD/MI	No	Yes	Yes	TB	yes	TB description	Yes	Doctor		No	7	Sudah dinyatakan sembuh oleh nakes
Jawa-Bali	Rural	35	Female	Graduated SD/MI	No	Yes	Yes	TB	yes	TB description	Yes	Goverment hospital		No	6	Sudah dinyatakan sembuh oleh nakes
Jawa-Bali	Rural	44	Female	Graduated SD/MI	No	Yes	Yes	TB	yes	TB description	Yes	Private hospital		No	6	Sudah dinyatakan sembuh oleh nakes
Jawa-Bali	Urban	32	Male	Graduated SMA/MA	No	Yes	No		yes	Unknown	Yes	Centre of Public health		No	88	Sudah dinyatakan sembuh oleh nakes
Jawa-Bali	Rural	24	Female	Graduated SMP/MTs	No	Yes	No		yes	TB description	Yes	Goverment hospital		No	6	Sudah dinyatakan sembuh oleh nakes
Jawa-Bali	Urban	54	Female	Never not yet Graduated SD/MI	No	Yes	Yes	TB	yes	TB description	Yes	Doctor		No	9	Sudah dinyatakan sembuh oleh nakes
Jawa-Bali	Urban	45	Female	Graduated SD/MI	No	Yes	Yes	TB	yes	TB description	Yes	Goverment hospital		No	6	Sudah dinyatakan sembuh oleh nakes
Jawa-Bali	Rural	48	Female	Graduated SD/MI	No	Yes	No		yes	Unknown	Yes	Clinic		No	3	Sudah merasa enakan/tidak ada gejala lain
Jawa-Bali	Rural	17	Male	Graduated SMP/MTs	No	Yes	No		yes	TB description	Yes	Doctor		No	6	Sudah dinyatakan sembuh oleh nakes
Jawa-Bali	Urban	19	Female	Graduated SMA/MA	No	Yes	No		yes	TB description	Yes	Private hospital		No	6	Sudah dinyatakan sembuh oleh nakes
Jawa-Bali	Urban	63	Female	Graduated SMA/MA	No	Yes	No		yes	TB description	Yes	Goverment hospital		No	18	Sudah dinyatakan sembuh oleh nakes
Jawa-Bali	Rural	49	Male	Graduated SMA/MA	No	Yes	No		yes	Unknown	Yes	Goverment hospital		No	12	Sudah dinyatakan sembuh oleh nakes
Jawa-Bali	Urban	61	Female	Graduated SD/MI	Yes	Yes	Yes	Unknown	No		Yes	Centre of Public health		No	3	Sudah dinyatakan sembuh oleh nakes
Jawa-Bali	Rural	31	Female	Graduated SD/MI	No	Yes	Yes	TB	yes	TB description	Yes	Goverment hospital		No	2	Tidak punya uang
Jawa-Bali	Rural	32	Female	Graduated SMP/MTs	No	Yes	Yes	TB	yes	TB description	Yes	Private hospital		No	6	Sudah dinyatakan sembuh oleh nakes
Jawa-Bali	Urban	45	Male	Graduated SD/MI	No	Yes	Yes	TB	yes	TB description	Yes	Centre of Public health		No	6	Sudah dinyatakan sembuh oleh nakes
Jawa-Bali	Urban	67	Male	Graduated SD/MI	No	Yes	Yes	No TB	yes	No TB description	Yes	Goverment hospital		No	6	Sudah merasa enakan/tidak ada gejala lain
Jawa-Bali	Urban	28	Male	Graduated D1/D2/D3	No	Yes	No		yes	TB description	Yes	Centre of Public health		No	6	Sudah dinyatakan sembuh oleh nakes
Jawa-Bali	Rural	58	Male	Graduated SD/MI	No	Yes	Yes	TB	yes	TB description	Yes	Goverment hospital		No	6	Sudah dinyatakan sembuh oleh nakes
Jawa-Bali	Rural	35	Male	Graduated SD/MI	No	Yes	Yes	TB	yes	TB description	Yes	Centre of Public health		No	6	Sudah dinyatakan sembuh oleh nakes
Jawa-Bali	Urban	17	Male	Graduated SMP/MTs	No	Yes	Yes	TB	No		Yes	Doctor		No	6	Sudah dinyatakan sembuh oleh nakes
Jawa-Bali	Urban	32	Male	Graduated D1/D2/D3	Yes	Yes	No		No		Yes	Doctor		No	12	Sudah dinyatakan sembuh oleh nakes
Jawa-Bali	Rural	52	Male	Graduated SD/MI	No	Yes	No		yes	TB description	Yes	Goverment hospital		No	6	Sudah dinyatakan sembuh oleh nakes
Jawa-Bali	Rural	48	Male	Graduated SD/MI	No	Yes	No		yes	TB description	Yes	Doctor		No	1	Tidak punya uang
Jawa-Bali	Urban	36	Male	Graduated SMA/MA	No	Yes	No		yes	TB description	Yes	BP4/BKPM		Yes
Jawa-Bali	Rural	50	Female	Never not yet Graduated SD/MI	No	Yes	Yes	TB	yes	TB description	Yes	Goverment hospital		No	9	Sudah dinyatakan sembuh oleh nakes
Jawa-Bali	Rural	93	Male	Never not yet Graduated SD/MI	No	Yes	Yes	TB	yes	TB description	Yes	Goverment hospital		No	2	Sudah merasa enakan/tidak ada gejala lain
Jawa-Bali	Rural	37	Male	Graduated SD/MI	No	Yes	No		yes	TB description	Yes	Private hospital		No	12	Sudah dinyatakan sembuh oleh nakes
Jawa-Bali	Rural	42	Male	Graduated SD/MI	No	Yes	Yes	TB	yes	TB description	Yes	Doctor		No	8	Sudah dinyatakan sembuh oleh nakes
Jawa-Bali	Urban	53	Female	Graduated SD/MI	Yes	Yes	No		yes	TB description	Yes	Goverment hospital		No	24	Sudah dinyatakan sembuh oleh nakes
Jawa-Bali	Rural	58	Male	Graduated SD/MI	Yes	Yes	Yes	TB	yes	TB description	Yes	Goverment hospital		No	88	Sudah merasa enakan/tidak ada gejala lain
Jawa-Bali	Rural	40	Male	Graduated SD/MI	No	Yes	Yes	TB	yes	TB description	Yes	Centre of Public health		No	6	Sudah dinyatakan sembuh oleh nakes
Jawa-Bali	Rural	31	Female	Graduated SD/MI	Yes	Yes	Yes	TB	yes	TB description	Yes	Goverment hospital		No	12	Sudah dinyatakan sembuh oleh nakes
Jawa-Bali	Urban	46	Male	Graduated SMA/MA	No	Yes	Yes	TB	yes	TB description	Yes	Centre of Public health		Yes
Jawa-Bali	Urban	66	Female	Graduated SMP/MTs	Yes	Yes	No		yes	TB description	Yes	Centre of Public health		No	6	Sudah dinyatakan sembuh oleh nakes
Jawa-Bali	Urban	51	Male	Graduated SMA/MA	No	Yes	Yes	TB	yes	TB description	Yes	Goverment hospital		No	9	Sudah merasa enakan/tidak ada gejala lain
Jawa-Bali	Rural	16	Male	Graduated SMP/MTs	No	Yes	No		yes	TB description	Yes	Doctor		No	9	Sudah dinyatakan sembuh oleh nakes
Jawa-Bali	Rural	46	Male	Never take education	No	Yes	Yes	TB	yes	TB description	Yes	Centre of Public health		No	6	Sudah merasa enakan/tidak ada gejala lain
Jawa-Bali	Urban	75	Female	Never take education	No	Yes	Yes	TB	yes	TB description	Yes	Goverment hospital		No	6	Sudah merasa enakan/tidak ada gejala lain
Jawa-Bali	Rural	64	Male	Graduated SD/MI	No	Yes	Yes	TB	yes	TB description	Yes	Goverment hospital		No	3	Sudah merasa enakan/tidak ada gejala lain
Jawa-Bali	Urban	41	Female	Graduated SMA/MA	No	Yes	Yes	TB	yes	TB description	Yes	Goverment hospital		No	6	Lainnya	HAMIL TUA, MAU MELAHIRKAN
Jawa-Bali	Rural	16	Male	Graduated SMP/MTs	No	Yes	Yes	TB	No		Yes	Centre of Public health		No	6	Sudah merasa enakan/tidak ada gejala lain
Jawa-Bali	Rural	50	Female	Graduated SD/MI	No	Yes	Yes	TB	yes	TB description	Yes	Private hospital		Yes
Jawa-Bali	Rural	18	Female	Graduated SMP/MTs	No	Yes	Yes	TB	No		Yes	Goverment hospital		No	6	Sudah merasa enakan/tidak ada gejala lain
Jawa-Bali	Rural	30	Female	Graduated SD/MI	No	Yes	Yes	TB	yes	TB description	Yes	Centre of Public health		No	6	Sudah dinyatakan sembuh oleh nakes
Jawa-Bali	Rural	70	Female	Never take education	No	Yes	Yes	TB	yes	TB description	Yes	Goverment hospital		No	6	Sudah merasa enakan/tidak ada gejala lain
Jawa-Bali	Rural	28	Male	Graduated D1/D2/D3	Yes	Yes	No		yes	TB description	Yes	Goverment hospital		No	18	Sudah dinyatakan sembuh oleh nakes
Jawa-Bali	Rural	31	Male	Graduated SMP/MTs	No	Yes	No		yes	TB description	Yes	Private hospital		No	6	Sudah dinyatakan sembuh oleh nakes
Jawa-Bali	Urban	49	Female	Graduated SD/MI	No	Yes	No		yes	TB description	Yes	Goverment hospital		No	1	Sudah dinyatakan sembuh oleh nakes
Jawa-Bali	Rural	65	Male	Graduated SD/MI	No	Yes	Yes	TB	yes	TB description	Yes	Centre of Public health		No	6	Sudah dinyatakan sembuh oleh nakes
Jawa-Bali	Rural	55	Female	Never not yet Graduated SD/MI	No	Yes	No		yes	TB description	Yes	Goverment hospital		No	1	Takut efek samping dari obat
Jawa-Bali	Urban	60	Male	Graduated SMP/MTs	Yes	Yes	Yes	TB	yes	TB description	Yes	Goverment hospital		No	6	Sudah dinyatakan sembuh oleh nakes
Jawa-Bali	Urban	58	Male	Graduated SD/MI	No	Yes	Yes	TB	yes	TB description	Yes	Centre of Public health		No	6	Sudah dinyatakan sembuh oleh nakes
Jawa-Bali	Urban	40	Female	Graduated SMA/MA	No	Yes	Yes	TB	yes	TB description	Yes	Goverment hospital		No	12	Sudah dinyatakan sembuh oleh nakes
Jawa-Bali	Urban	57	Female	Graduated SMP/MTs	No	Yes	Yes	TB	yes	TB description	Yes	Doctor		No	99	Lainnya
Jawa-Bali	Urban	64	Male	Graduated SD/MI	Yes	Yes	Yes	TB	No		Yes	Centre of Public health		No	0	Sudah merasa enakan/tidak ada gejala lain
Jawa-Bali	Rural	34	Female	Graduated SMA/MA	No	Yes	No		yes	TB description	Yes	Doctor		No	6	Sudah dinyatakan sembuh oleh nakes
Jawa-Bali	Urban	51	Female	Graduated SD/MI	No	Yes	No		yes	TB description	Yes	Doctor		No	3	Sudah dinyatakan sembuh oleh nakes
Jawa-Bali	Urban	38	Male	Graduated SMA/MA	Yes	Yes	Yes	TB	yes	TB description	Yes	Goverment hospital		No	12	Sudah dinyatakan sembuh oleh nakes
Jawa-Bali	Rural	40	Male	Graduated SD/MI	Yes	Yes	Yes	TB	yes	TB description	Yes	Goverment hospital		No	5	Sudah dinyatakan sembuh oleh nakes
Jawa-Bali	Rural	38	Male	Graduated SD/MI	Yes	Yes	Yes	TB	yes	TB description	Yes	Centre of Public health		No	6	Sudah dinyatakan sembuh oleh nakes
Jawa-Bali	Rural	34	Female	Graduated SMA/MA	Yes	Yes	No		yes	TB description	Yes	Goverment hospital		No	6	Sudah dinyatakan sembuh oleh nakes
Jawa-Bali	Urban	35	Female	Graduated SMA/MA	No	Yes	No		yes	TB description	Yes	Doctor		No	6	Sudah dinyatakan sembuh oleh nakes
Jawa-Bali	Urban	25	Male	Never not yet Graduated SD/MI	No	Yes	Yes	Unknown	No		Yes	Centre of Public health		No	1	Sudah merasa enakan/tidak ada gejala lain
Jawa-Bali	Rural	33	Male	Graduated SMP/MTs	No	Yes	Yes	TB	yes	TB description	Yes	Goverment hospital		No	1	Sudah dinyatakan sembuh oleh nakes
Jawa-Bali	Urban	61	Male	Graduated SD/MI	No	Yes	Yes	TB	yes	TB description	Yes	BP4/BKPM		No	4	Sudah dinyatakan sembuh oleh nakes
Jawa-Bali	Rural	60	Female	Never take education	Yes	Yes	No		yes	TB description	Yes	Doctor		Yes
Jawa-Bali	Rural	64	Male	Graduated SD/MI	No	Yes	Yes	TB	No		Yes	Centre of Public health		No	6	Sudah merasa enakan/tidak ada gejala lain
Jawa-Bali	Urban	25	Male	Graduated SMA/MA	No	Yes	No		yes	TB description	Yes	Goverment hospital		No	6	Sudah dinyatakan sembuh oleh nakes
Jawa-Bali	Urban	58	Female	Graduated SMA/MA	No	Yes	Yes	No TB	yes	No TB description	Yes	Goverment hospital		No	2	Takut efek samping dari obat
Jawa-Bali	Urban	44	Male	Graduated SMA/MA	No	Yes	Yes	TB	yes	TB description	Yes	Centre of Public health		No	6	Sudah dinyatakan sembuh oleh nakes
Jawa-Bali	Urban	49	Female	Graduated D4/S1	No	Yes	Yes	TB	yes	TB description	Yes	Private hospital		No	12	Sudah dinyatakan sembuh oleh nakes
Jawa-Bali	Urban	46	Male	Graduated SMA/MA	Yes	Yes	Yes	TB	yes	TB description	Yes	BP4/BKPM		No	12	Sudah merasa enakan/tidak ada gejala lain
Jawa-Bali	Rural	50	Male	Graduated SD/MI	No	Yes	No		yes	TB description	Yes	Apotik/toko obat/warung		No	3	Sudah merasa enakan/tidak ada gejala lain
Jawa-Bali	Rural	23	Female	Graduated SMP/MTs	No	Yes	No		yes	TB description	Yes	Goverment hospital		No	6	Lainnya	TDK INGAT KRN MASIH KECIL
Jawa-Bali	Rural	21	Female	Graduated SMA/MA	No	Yes	No		yes	TB description	Yes	Goverment hospital		No	6	Sudah dinyatakan sembuh oleh nakes
Jawa-Bali	Rural	40	Male	Graduated SD/MI	No	Yes	No		yes	TB description	Yes	Clinic		No	6	Sudah dinyatakan sembuh oleh nakes
Jawa-Bali	Urban	78	Female	Never take education	No	Yes	Yes	TB	yes	TB description	Yes	Centre of Public health		No	6	Sudah merasa enakan/tidak ada gejala lain
Jawa-Bali	Urban	40	Female	Graduated SD/MI	No	Yes	Yes	TB	yes	TB description	Yes	Centre of Public health		No	6	Sudah dinyatakan sembuh oleh nakes
Jawa-Bali	Urban	52	Male	Graduated SD/MI	No	Yes	Yes	TB	yes	TB description	Yes	Centre of Public health		Yes
Jawa-Bali	Urban	29	Female	Graduated SMA/MA	No	Yes	Yes	TB	yes	TB description	Yes	Doctor		No	12	Sudah dinyatakan sembuh oleh nakes
Jawa-Bali	Rural	66	Male	Graduated SMA/MA	No	Yes	Yes	TB	yes	TB description	Yes	Clinic		No	6	Sudah dinyatakan sembuh oleh nakes
Jawa-Bali	Rural	41	Male	Graduated SD/MI	No	Yes	Yes	TB	No		Yes	Centre of Public health		No	6	Sudah dinyatakan sembuh oleh nakes
Jawa-Bali	Rural	42	Female	Graduated SD/MI	No	Yes	Yes	TB	yes	TB description	Yes	Private hospital		No	12	Tidak punya uang
Jawa-Bali	Rural	35	Female	Graduated SMA/MA	No	Yes	Yes	TB	yes	TB description	Yes	Goverment hospital		No	6	Sudah dinyatakan sembuh oleh nakes
Jawa-Bali	Urban	19	Male	Graduated SMA/MA	Yes	Yes	Yes	Unknown	yes	Unknown	Yes	Doctor		No	6	Sudah dinyatakan sembuh oleh nakes
Jawa-Bali	Urban	75	Female	Never take education	No	Yes	Yes	TB	yes	TB description	Yes	Goverment hospital		No	0	Tidak ada orang yang mengambil obat
Jawa-Bali	Rural	47	Male	Graduated SMP/MTs	No	Yes	Yes	TB	yes	TB description	Yes	Centre of Public health		No	6	Sudah dinyatakan sembuh oleh nakes
Jawa-Bali	Urban	21	Male	Graduated SD/MI	No	Yes	Yes	TB	No		Yes	Centre of Public health		No	6	Sudah dinyatakan sembuh oleh nakes
Jawa-Bali	Urban	19	Female	Graduated SMP/MTs	No	Yes	No		No		Yes	Doctor		No	18	Sudah dinyatakan sembuh oleh nakes
Jawa-Bali	Urban	63	Male	Graduated SD/MI	No	Yes	Yes	TB	yes	TB description	Yes	Centre of Public health		No	7	Sudah dinyatakan sembuh oleh nakes
Jawa-Bali	Rural	16	Male	Graduated SD/MI	No	Yes	Yes	Unknown	yes	TB description	Yes	Clinic		No	6	Sudah dinyatakan sembuh oleh nakes
Jawa-Bali	Urban	32	Female	Graduated SD/MI	No	Yes	Yes	TB	yes	TB description	Yes	Private hospital		No	24	Sudah dinyatakan sembuh oleh nakes
Jawa-Bali	Rural	27	Female	Graduated SMP/MTs	No	Yes	Yes	Unknown	yes	Unknown	Yes	Goverment hospital		No	6	Sudah dinyatakan sembuh oleh nakes
Jawa-Bali	Urban	51	Male	Graduated SMA/MA	Yes	Yes	Yes	TB	yes	TB description	Yes	Goverment hospital		No	6	Sudah dinyatakan sembuh oleh nakes
Jawa-Bali	Urban	15	Female	Graduated SMP/MTs	No	Yes	No		yes	TB description	Yes	Doctor		No	6	Sudah dinyatakan sembuh oleh nakes
Jawa-Bali	Urban	48	Male	Graduated SD/MI	No	Yes	Yes	TB	yes	TB description	Yes	Centre of Public health		No	6	Sudah dinyatakan sembuh oleh nakes
Jawa-Bali	Urban	30	Male	Graduated SMA/MA	No	Yes	No		yes	TB description	Yes	Goverment hospital		No	6	Sudah merasa enakan/tidak ada gejala lain
Jawa-Bali	Rural	16	Male	Graduated SMP/MTs	No	Yes	Yes	TB	yes	TB description	Yes	Centre of Public health		Yes
Jawa-Bali	Urban	19	Male	Graduated SMP/MTs	Yes	Yes	Yes	TB	yes	TB description	Yes	Centre of Public health		No	6	Sudah dinyatakan sembuh oleh nakes
Jawa-Bali	Rural	35	Female	Graduated SMP/MTs	No	Yes	Yes	TB	yes	TB description	Yes	Private hospital		No	6	Sudah dinyatakan sembuh oleh nakes
Jawa-Bali	Rural	63	Male	Graduated SD/MI	No	Yes	Yes	TB	yes	TB description	Yes	Goverment hospital		No	6	Sudah dinyatakan sembuh oleh nakes
Jawa-Bali	Rural	32	Female	Graduated SD/MI	No	Yes	Yes	TB	yes	TB description	Yes	Centre of Public health		No	6	Sudah dinyatakan sembuh oleh nakes
Jawa-Bali	Urban	42	Female	Graduated SMP/MTs	No	Yes	Yes	TB	yes	TB description	Yes	Centre of Public health		No	6	Sudah dinyatakan sembuh oleh nakes
Jawa-Bali	Urban	66	Male	Graduated SMA/MA	No	Yes	Yes	Unknown	yes	Unknown	Yes	Goverment hospital		No	6	Sudah dinyatakan sembuh oleh nakes
Jawa-Bali	Rural	52	Female	Graduated SD/MI	No	Yes	Yes	Unknown	yes	Unknown	Yes	Lainnya		No	88	Sudah merasa enakan/tidak ada gejala lain
Jawa-Bali	Urban	33	Female	Graduated SMA/MA	No	Yes	Yes	Unknown	yes	Unknown	Yes	Goverment hospital		No	6	Sudah dinyatakan sembuh oleh nakes
Jawa-Bali	Urban	55	Male	Graduated SD/MI	No	Yes	Yes	TB	yes	TB description	Yes	Goverment hospital		No	6	Sudah merasa enakan/tidak ada gejala lain
Jawa-Bali	Rural	43	Female	Graduated SMP/MTs	No	Yes	Yes	Unknown	No		Yes	Centre of Public health		No	12	Sudah merasa enakan/tidak ada gejala lain
Jawa-Bali	Rural	27	Female	Graduated D1/D2/D3	No	Yes	Yes	TB	yes	TB description	Yes	Goverment hospital		No	3	Sudah dinyatakan sembuh oleh nakes
Jawa-Bali	Rural	31	Female	Graduated SMP/MTs	No	Yes	Yes	TB	yes	TB description	Yes	Doctor		No	1	Tidak punya uang
Jawa-Bali	Urban	35	Male	Graduated D4/S1	No	Yes	Yes	Unknown	yes	Unknown	Yes	Goverment hospital		No	12	Sudah dinyatakan sembuh oleh nakes
Jawa-Bali	Rural	63	Male	Never not yet Graduated SD/MI	Yes	Yes	Yes	Unknown	No		Yes	Centre of Public health		No	6	Sudah dinyatakan sembuh oleh nakes
Jawa-Bali	Urban	65	Male	Never not yet Graduated SD/MI	No	Yes	No		No		Yes	Centre of Public health		No	6	Sudah merasa enakan/tidak ada gejala lain
Jawa-Bali	Rural	47	Male	Graduated SD/MI	No	Yes	Yes	TB	yes	TB description	Yes	Goverment hospital		No	12	Sudah dinyatakan sembuh oleh nakes
Jawa-Bali	Rural	15	Male	Graduated SD/MI	No	Yes	Yes	TB	yes	TB description	Yes	Doctor		No	9	Sudah dinyatakan sembuh oleh nakes
Jawa-Bali	Rural	46	Male	Graduated SMP/MTs	No	Yes	Yes	No TB	yes	TB description	Yes	Goverment hospital		No	6	Sudah merasa enakan/tidak ada gejala lain
Jawa-Bali	Rural	27	Female	Graduated SD/MI	No	Yes	Yes	TB	yes	TB description	Yes	Centre of Public health		No	6	Sudah dinyatakan sembuh oleh nakes
Jawa-Bali	Rural	64	Male	Graduated SD/MI	No	Yes	No		yes	TB description	Yes	Doctor		No	3	Tidak ada transportasi
Jawa-Bali	Rural	36	Female	Graduated SMA/MA	No	Yes	No		yes	TB description	Yes	Doctor		No	4	Lainnya	HAMIL
Jawa-Bali	Rural	79	Male	Graduated SD/MI	No	Yes	Yes	TB	yes	TB description	Yes	Goverment hospital		No	3	Sudah merasa enakan/tidak ada gejala lain
Jawa-Bali	Rural	15	Male	Graduated SD/MI	No	Yes	Yes	TB	yes	TB description	Yes	Doctor		No	12	Sudah dinyatakan sembuh oleh nakes
Jawa-Bali	Rural	53	Male	Never not yet Graduated SD/MI	No	Yes	Yes	TB	yes	TB description	Yes	Private hospital		No	6	Sudah merasa enakan/tidak ada gejala lain
Jawa-Bali	Urban	65	Male	Graduated SD/MI	No	Yes	Yes	TB	yes	TB description	Yes	BP4/BKPM		No	9	Sudah dinyatakan sembuh oleh nakes
Jawa-Bali	Urban	53	Female	Never not yet Graduated SD/MI	No	Yes	Yes	TB	yes	TB description	Yes	Centre of Public health		No	5	Sudah merasa enakan/tidak ada gejala lain
Jawa-Bali	Rural	16	Male	Graduated SMP/MTs	No	Yes	Yes	Unknown	yes	TB description	Yes	Goverment hospital		No	1	Sudah merasa enakan/tidak ada gejala lain
Jawa-Bali	Rural	46	Male	Graduated SD/MI	No	Yes	No		yes	TB description	Yes	Goverment hospital		No	1	Sudah merasa enakan/tidak ada gejala lain
Jawa-Bali	Urban	62	Female	Graduated SD/MI	No	Yes	Yes	TB	yes	TB description	Yes	BP4/BKPM		No	7	Sudah dinyatakan sembuh oleh nakes
Jawa-Bali	Rural	21	Female	Graduated SD/MI	No	Yes	No		yes	TB description	Yes	Private hospital		No	2	Sudah merasa enakan/tidak ada gejala lain
Jawa-Bali	Urban	45	Male	Graduated SD/MI	No	Yes	Yes	TB	yes	Unknown	Yes	BP4/BKPM		No	9	Sudah dinyatakan sembuh oleh nakes
Jawa-Bali	Rural	20	Female	Graduated SD/MI	No	Yes	No		yes	TB description	Yes	Goverment hospital		No	6	Sudah dinyatakan sembuh oleh nakes
Jawa-Bali	Rural	51	Male	Graduated D4/S1	No	Yes	Yes	TB	yes	TB description	Yes	Goverment hospital		No	6	Sudah merasa enakan/tidak ada gejala lain
Jawa-Bali	Rural	45	Male	Never not yet Graduated SD/MI	No	Yes	Yes	TB	yes	TB description	Yes	Centre of Public health		No	7	Sudah dinyatakan sembuh oleh nakes
Jawa-Bali	Rural	36	Female	Never take education	No	Yes	Yes	TB	yes	TB description	Yes	Private hospital		No	3	Tidak punya uang
Jawa-Bali	Rural	22	Male	Graduated SMA/MA	No	Yes	Yes	TB	yes	TB description	Yes	Private hospital		No	3	Sudah dinyatakan sembuh oleh nakes
Jawa-Bali	Urban	46	Male	Graduated SMP/MTs	No	Yes	Yes	No TB	yes	No TB description	Yes	Centre of Public health		No	6	Sudah dinyatakan sembuh oleh nakes
Jawa-Bali	Rural	16	Female	Graduated SMP/MTs	No	Yes	Yes	TB	yes	TB description	Yes	Goverment hospital		No	6	Sudah merasa enakan/tidak ada gejala lain
Jawa-Bali	Rural	39	Female	Graduated SMP/MTs	No	Yes	Yes	Unknown	yes	Unknown	Yes	Centre of Public health		No	6	Sudah dinyatakan sembuh oleh nakes
Jawa-Bali	Rural	65	Male	Never take education	No	Yes	Yes	TB	yes	TB description	Yes	Centre of Public health		No	6	Sudah merasa enakan/tidak ada gejala lain
Jawa-Bali	Urban	20	Male	Graduated SMA/MA	No	Yes	No		yes	TB description	Yes	Doctor	88	No	6	Sudah dinyatakan sembuh oleh nakes
Jawa-Bali	Urban	28	Male	Graduated SMA/MA	No	Yes	Yes	TB	yes	TB description	Yes	Doctor		No	6	Sudah merasa enakan/tidak ada gejala lain
Jawa-Bali	Rural	22	Male	Graduated SMA/MA	No	Yes	No		No		Yes	Doctor		No	6	Sudah dinyatakan sembuh oleh nakes
Jawa-Bali	Rural	50	Female	Graduated SMA/MA	No	Yes	Yes	Unknown	yes	Unknown	Yes	Goverment hospital		No	15	Sudah dinyatakan sembuh oleh nakes
Jawa-Bali	Rural	22	Male	Graduated SMP/MTs	Yes	Yes	No		yes	TB description	Yes	Centre of Public health		No	8	Sudah dinyatakan sembuh oleh nakes
Jawa-Bali	Rural	18	Male	Graduated SD/MI	No	Yes	No		yes	TB description	Yes	Goverment hospital		No	6	Sudah dinyatakan sembuh oleh nakes
Jawa-Bali	Rural	28	Female	Graduated SMA/MA	No	Yes	No		yes	TB description	Yes	Goverment hospital		No	6	Sudah dinyatakan sembuh oleh nakes
Jawa-Bali	Rural	15	Male	Graduated SD/MI	No	Yes	No		No		Yes	Goverment hospital		No	12	Sudah dinyatakan sembuh oleh nakes
Jawa-Bali	Rural	38	Female	Graduated SMP/MTs	No	Yes	No		yes	TB description	Yes	Goverment hospital		No	9	Sudah dinyatakan sembuh oleh nakes
Jawa-Bali	Rural	45	Female	Graduated SMA/MA	No	Yes	Yes	No TB	yes	Unknown	Yes	Centre of Public health		No	3	Tidak ada obat di faskes
Jawa-Bali	Rural	16	Female	Graduated SMP/MTs	No	Yes	No		yes	TB description	Yes	Doctor		No	2	Sudah dinyatakan sembuh oleh nakes
Jawa-Bali	Rural	18	Male	Graduated SMA/MA	No	Yes	Yes	TB	yes	TB description	Yes	Doctor		No	6	Sudah dinyatakan sembuh oleh nakes
Jawa-Bali	Rural	27	Male	Graduated SMP/MTs	No	Yes	No		yes	Unknown	Yes	Goverment hospital		No	6	Sudah dinyatakan sembuh oleh nakes
Jawa-Bali	Rural	22	Female	Graduated SMA/MA	No	Yes	No		yes	TB description	Yes	Goverment hospital		No	24	Sudah dinyatakan sembuh oleh nakes
Jawa-Bali	Rural	17	Female	Graduated SMP/MTs	No	Yes	No		yes	TB description	Yes	Doctor		No	18	Sudah dinyatakan sembuh oleh nakes
Jawa-Bali	Rural	17	Male	Graduated SMP/MTs	No	Yes	No		No		Yes	Private hospital		No	6	Sudah dinyatakan sembuh oleh nakes
Jawa-Bali	Rural	50	Female	Graduated SD/MI	No	Yes	Yes	TB	yes	TB description	Yes	Goverment hospital		No	3	Lainnya	MALAS BEROBAT
Jawa-Bali	Rural	58	Male	Never not yet Graduated SD/MI	Yes	Yes	Yes	TB	yes	TB description	Yes	Goverment hospital		No	8	Sudah merasa enakan/tidak ada gejala lain
Jawa-Bali	Rural	44	Male	Graduated SD/MI	No	Yes	Yes	TB	No		Yes	Centre of Public health		No	6	Sudah dinyatakan sembuh oleh nakes
Jawa-Bali	Rural	52	Male	Never not yet Graduated SD/MI	No	Yes	Yes	TB	yes	TB description	Yes	Centre of Public health		No	6	Sudah dinyatakan sembuh oleh nakes
Jawa-Bali	Urban	58	Male	Graduated SD/MI	Yes	Yes	Yes	TB	yes	TB description	Yes	Goverment hospital		No	6	Sudah dinyatakan sembuh oleh nakes
Jawa-Bali	Urban	37	Male	Graduated SD/MI	No	Yes	Yes	TB	yes	TB description	Yes	Centre of Public health		No	12	Sudah merasa enakan/tidak ada gejala lain
Jawa-Bali	Urban	42	Male	Never not yet Graduated SD/MI	No	Yes	Yes	TB	No		Yes	Centre of Public health		Yes
Jawa-Bali	Urban	30	Male	Graduated D1/D2/D3	No	Yes	No		yes	TB description	Yes	Private hospital		No	2	Sudah merasa enakan/tidak ada gejala lain
Jawa-Bali	Rural	67	Male	Graduated SD/MI	No	Yes	Yes	Unknown	yes	Unknown	Yes	Goverment hospital		No	36	Sudah dinyatakan sembuh oleh nakes
Jawa-Bali	Rural	38	Female	Graduated SD/MI	No	Yes	No		yes	Unknown	Yes	Private hospital		No	6	Sudah dinyatakan sembuh oleh nakes
Jawa-Bali	Urban	17	Male	Graduated SMP/MTs	Yes	Yes	No		yes	TB description	Yes	Goverment hospital		No	3	Sudah merasa enakan/tidak ada gejala lain
Jawa-Bali	Urban	35	Female	Graduated SMA/MA	No	Yes	Yes	TB	yes	TB description	Yes	Goverment hospital		No	12	Sudah dinyatakan sembuh oleh nakes
Jawa-Bali	Rural	52	Male	Graduated SMP/MTs	Yes	Yes	Yes	TB	yes	TB description	Yes	Goverment hospital		No	6	Sudah dinyatakan sembuh oleh nakes
Jawa-Bali	Rural	45	Female	Graduated SMP/MTs	No	Yes	Yes	TB	yes	TB description	Yes	Centre of Public health		Yes
Jawa-Bali	Rural	35	Male	Graduated SD/MI	No	Yes	Yes	TB	yes	TB description	Yes	Centre of Public health		No	6	Sudah dinyatakan sembuh oleh nakes
Jawa-Bali	Urban	18	Male	Graduated SMP/MTs	No	Yes	No		yes	TB description	Yes	Goverment hospital		No	2	Sudah dinyatakan sembuh oleh nakes
Jawa-Bali	Rural	30	Female	Never not yet Graduated SD/MI	No	Yes	Yes	TB	yes	TB description	Yes	Centre of Public health		Yes
Jawa-Bali	Rural	38	Female	Graduated D4/S1	Yes	Yes	Yes	TB	yes	TB description	Yes	Goverment hospital		No	6	Sudah dinyatakan sembuh oleh nakes
Jawa-Bali	Rural	30	Female	Graduated SMA/MA	No	Yes	Yes	No TB	yes	TB description	Yes	Doctor		Yes
Jawa-Bali	Urban	29	Female	Graduated SMA/MA	No	Yes	Yes	TB	yes	TB description	Yes	Centre of Public health		No	6	Sudah dinyatakan sembuh oleh nakes
Jawa-Bali	Urban	60	Male	Graduated SD/MI	No	Yes	Yes	Unknown	yes	Unknown	Yes	Goverment hospital		No	6	Sudah dinyatakan sembuh oleh nakes
Jawa-Bali	Urban	16	Male	Graduated SMP/MTs	No	Yes	No		yes	TB description	Yes	Private hospital		No	9	Sudah dinyatakan sembuh oleh nakes
Jawa-Bali	Urban	34	Male	Graduated SMP/MTs	No	Yes	Yes	Unknown	yes	TB description	Yes	Centre of Public health		No	5	Takut efek samping dari obat
Jawa-Bali	Urban	75	Female	Never take education	No	Yes	Yes	TB	yes	TB description	Yes	Goverment hospital		No	6	Sudah dinyatakan sembuh oleh nakes
Jawa-Bali	Rural	60	Female	Graduated SD/MI	No	Yes	Yes	TB	yes	TB description	Yes	Goverment hospital		No	0	Merasa tidak ada perubahan	TIDAK MENJAWAB
Jawa-Bali	Urban	59	Male	Never not yet Graduated SD/MI	No	Yes	Yes	TB	yes	TB description	Yes	Centre of Public health		No	5	Sudah dinyatakan sembuh oleh nakes
Jawa-Bali	Rural	30	Female	Never not yet Graduated SD/MI	No	Yes	Yes	TB	yes	TB description	Yes	Clinic		No	1	Sudah dinyatakan sembuh oleh nakes
Jawa-Bali	Urban	80	Female	Never take education	No	Yes	Yes	TB	yes	TB description	Yes	Doctor		No	6	Sudah merasa enakan/tidak ada gejala lain
Jawa-Bali	Urban	31	Female	Never take education	Yes	Yes	Yes	TB	yes	TB description	Yes	Goverment hospital		Yes
Jawa-Bali	Rural	54	Male	Graduated SMA/MA	Yes	Yes	Yes	TB	yes	TB description	Yes	Centre of Public health		No	6	Sudah dinyatakan sembuh oleh nakes
Jawa-Bali	Urban	72	Female	Graduated SMP/MTs	No	Yes	Yes	TB	yes	TB description	Yes	Goverment hospital		No	6	Sudah dinyatakan sembuh oleh nakes
Jawa-Bali	Rural	61	Male	Graduated SD/MI	Yes	Yes	Yes	TB	yes	TB description	Yes	Goverment hospital		No	12	Sudah dinyatakan sembuh oleh nakes
Jawa-Bali	Rural	41	Male	Graduated SMP/MTs	No	Yes	Yes	TB	No		Yes	Goverment hospital		No	1	Sudah dinyatakan sembuh oleh nakes
Jawa-Bali	Rural	35	Female	Never not yet Graduated SD/MI	No	Yes	Yes	No TB	yes	TB description	Yes	Centre of Public health		No	6	Sudah dinyatakan sembuh oleh nakes
Jawa-Bali	Rural	50	Female	Never take education	No	Yes	Yes	TB	yes	TB description	Yes	Goverment hospital		No	6	Sudah dinyatakan sembuh oleh nakes
Jawa-Bali	Rural	55	Female	Never not yet Graduated SD/MI	No	Yes	Yes	TB	yes	TB description	Yes	Private hospital		No	7	Sudah dinyatakan sembuh oleh nakes
Jawa-Bali	Urban	68	Male	Graduated SMP/MTs	No	Yes	No		yes	TB description	Yes	Goverment hospital		No	1	Sudah dinyatakan sembuh oleh nakes
Jawa-Bali	Rural	54	Female	Graduated SD/MI	No	Yes	Yes	TB	yes	TB description	Yes	Private hospital		No	12	Kencing berwarna merah
Jawa-Bali	Urban	38	Female	Graduated SMP/MTs	No	Yes	Yes	TB	yes	TB description	Yes	Goverment hospital		No	0	Sudah dinyatakan sembuh oleh nakes
Jawa-Bali	Rural	53	Female	Graduated SD/MI	No	Yes	Yes	TB	yes	TB description	Yes	Centre of Public health		No	6	Sudah dinyatakan sembuh oleh nakes
Jawa-Bali	Urban	72	Male	Graduated SMP/MTs	No	Yes	Yes	Unknown	yes	Unknown	Yes	Private hospital		No	6	Sudah dinyatakan sembuh oleh nakes
Jawa-Bali	Rural	42	Female	Graduated SMA/MA	No	Yes	No		yes	TB description	Yes	Goverment hospital		No	6	Sudah merasa enakan/tidak ada gejala lain
Jawa-Bali	Urban	27	Male	Graduated D1/D2/D3	No	Yes	Yes	TB	yes	TB description	Yes	Goverment hospital		No	1	Takut efek samping dari obat
Jawa-Bali	Rural	60	Female	Never not yet Graduated SD/MI	No	Yes	Yes	TB	yes	TB description	Yes	Goverment hospital		No	6	Sudah dinyatakan sembuh oleh nakes
Jawa-Bali	Rural	31	Female	Graduated SD/MI	No	Yes	Yes	TB	yes	TB description	Yes	Goverment hospital		No	24	Sudah merasa enakan/tidak ada gejala lain
Jawa-Bali	Urban	34	Female	Graduated SMA/MA	No	Yes	No		yes	TB description	Yes	Doctor		No	6	Sudah dinyatakan sembuh oleh nakes
Jawa-Bali	Urban	46	Male	Graduated SMP/MTs	No	Yes	Yes	TB	No		Yes	Centre of Public health		No	3	Sudah dinyatakan sembuh oleh nakes
Jawa-Bali	Rural	20	Male	Graduated SMP/MTs	No	Yes	Yes	TB	yes	TB description	Yes	Goverment hospital		No	6	Sudah dinyatakan sembuh oleh nakes
Jawa-Bali	Rural	60	Female	Never take education	No	Yes	Yes	TB	yes	TB description	Yes	Goverment hospital		No	18	Sudah dinyatakan sembuh oleh nakes
Jawa-Bali	Urban	31	Male	Graduated SMA/MA	No	Yes	Yes	TB	yes	TB description	Yes	Centre of Public health		No	12	Sudah dinyatakan sembuh oleh nakes
Jawa-Bali	Rural	61	Female	Never not yet Graduated SD/MI	No	Yes	No		yes	TB description	Yes	Goverment hospital		No	12	Sudah dinyatakan sembuh oleh nakes
Jawa-Bali	Rural	44	Male	Graduated SMA/MA	No	Yes	No		No		Yes	Private hospital		No	6	Merasa tidak ada perubahan
Jawa-Bali	Rural	50	Male	Graduated SD/MI	No	Yes	No		yes	TB description	Yes	Goverment hospital		No	6	Sudah merasa enakan/tidak ada gejala lain
Jawa-Bali	Urban	45	Female	Never not yet Graduated SD/MI	No	Yes	Yes	TB	yes	TB description	Yes	Centre of Public health		No	6	Sudah dinyatakan sembuh oleh nakes
Jawa-Bali	Rural	63	Male	Never take education	No	Yes	No		yes	TB description	Yes	Doctor		No	9	Sudah merasa enakan/tidak ada gejala lain
Jawa-Bali	Rural	55	Female	Never not yet Graduated SD/MI	No	Yes	Yes	TB	yes	TB description	Yes	Doctor		No	12	Sudah dinyatakan sembuh oleh nakes
Jawa-Bali	Rural	64	Female	Graduated SD/MI	No	Yes	Yes	TB	yes	TB description	Yes	Centre of Public health		No	6	Sudah merasa enakan/tidak ada gejala lain
Jawa-Bali	Urban	26	Female	Graduated SMA/MA	No	Yes	Yes	Unknown	yes	Unknown	Yes	Centre of Public health		No	6	Sudah dinyatakan sembuh oleh nakes
Jawa-Bali	Urban	41	Male	Graduated SD/MI	Yes	Yes	Yes	TB	yes	TB description	Yes	Goverment hospital		No	6	Sudah dinyatakan sembuh oleh nakes
Jawa-Bali	Rural	42	Female	Graduated SD/MI	No	Yes	Yes	TB	yes	TB description	Yes	Goverment hospital		No	6	Sudah dinyatakan sembuh oleh nakes
Jawa-Bali	Urban	29	Female	Graduated SMA/MA	No	Yes	Yes	TB	yes	TB description	Yes	Goverment hospital		No	6	Sudah dinyatakan sembuh oleh nakes
Jawa-Bali	Rural	43	Male	Graduated SD/MI	No	Yes	No		yes	TB description	Yes	Goverment hospital		No	6	Sudah dinyatakan sembuh oleh nakes
Jawa-Bali	Rural	32	Female	Graduated SD/MI	Yes	Yes	Yes	TB	yes	TB description	Yes	Goverment hospital		No	6	Sudah dinyatakan sembuh oleh nakes
Jawa-Bali	Rural	61	Male	Graduated SD/MI	No	Yes	Yes	Unknown	yes	Unknown	Yes	Goverment hospital		No	2	Tidak punya uang
Jawa-Bali	Rural	36	Male	Graduated SD/MI	No	Yes	Yes	TB	No		Yes	Praktek nakes lain (perawat,bidan)		No	1	Sudah merasa enakan/tidak ada gejala lain
Jawa-Bali	Rural	17	Male	Graduated SMP/MTs	No	Yes	No		yes	TB description	Yes	Clinic		No	1	Sudah dinyatakan sembuh oleh nakes
Jawa-Bali	Rural	70	Female	Never take education	No	Yes	Yes	Unknown	yes	Unknown	Yes	Goverment hospital		No	6	Sudah dinyatakan sembuh oleh nakes
Jawa-Bali	Rural	44	Male	Graduated SMP/MTs	No	Yes	No		yes	TB description	Yes	Goverment hospital		No	6	Merasa tidak ada perubahan
Jawa-Bali	Rural	57	Male	Graduated SD/MI	No	Yes	No		yes	TB description	Yes	Doctor		No	0	Sudah merasa enakan/tidak ada gejala lain
Jawa-Bali	Urban	67	Male	Graduated SD/MI	No	Yes	Yes	TB	yes	TB description	Yes	Goverment hospital		No	1	Sudah merasa enakan/tidak ada gejala lain
Jawa-Bali	Rural	36	Female	Graduated SD/MI	No	Yes	No		yes	TB description	Yes	Goverment hospital		No	12	Sudah dinyatakan sembuh oleh nakes
Jawa-Bali	Rural	47	Male	Graduated SMP/MTs	No	Yes	Yes	TB	yes	TB description	Yes	Goverment hospital		No	3	Merasa tidak ada perubahan
Jawa-Bali	Rural	47	Female	Never take education	Yes	Yes	No		yes	TB description	Yes	Goverment hospital		No	12	Sudah dinyatakan sembuh oleh nakes
Jawa-Bali	Rural	20	Male	Graduated SMA/MA	No	Yes	No		yes	TB description	Yes	Goverment hospital		No	6	Sudah dinyatakan sembuh oleh nakes
Jawa-Bali	Rural	65	Male	Never not yet Graduated SD/MI	No	Yes	No		yes	TB description	Yes	Goverment hospital		No	6	Tidak punya uang
Jawa-Bali	Urban	15	Male	Graduated SMP/MTs	No	Yes	No		yes	TB description	Yes	Doctor		No	24	Sudah dinyatakan sembuh oleh nakes
Jawa-Bali	Rural	34	Male	Graduated SD/MI	No	Yes	Yes	TB	yes	TB description	Yes	Centre of Public health		No	14	Sudah dinyatakan sembuh oleh nakes
Jawa-Bali	Rural	50	Female	Never take education	No	Yes	Yes	TB	yes	TB description	Yes	Goverment hospital		No	6	Sudah dinyatakan sembuh oleh nakes
Jawa-Bali	Urban	45	Male	Never not yet Graduated SD/MI	No	Yes	Yes	TB	No		Yes	Goverment hospital		No	12	Sudah dinyatakan sembuh oleh nakes
Jawa-Bali	Rural	50	Female	Never take education	Yes	Yes	Yes	TB	yes	TB description	Yes	Goverment hospital		No	99	Lainnya
Jawa-Bali	Rural	61	Male	Never not yet Graduated SD/MI	No	Yes	Yes	TB	yes	TB description	Yes	Goverment hospital		No	6	Sudah dinyatakan sembuh oleh nakes
Jawa-Bali	Rural	37	Female	Graduated SMA/MA	Yes	Yes	Yes	TB	yes	TB description	Yes	Goverment hospital		No	6	Sudah dinyatakan sembuh oleh nakes
Jawa-Bali	Urban	19	Male	Graduated SMA/MA	No	Yes	Yes	TB	No		Yes	Centre of Public health		No	3	Sudah dinyatakan sembuh oleh nakes
Jawa-Bali	Rural	75	Female	Never take education	No	Yes	Yes	TB	No		Yes	Centre of Public health		No	1	Tidak ada obat di faskes
Jawa-Bali	Rural	49	Female	Never take education	No	Yes	No		yes	TB description	Yes	Centre of Public health		No	6	Sudah dinyatakan sembuh oleh nakes
Jawa-Bali	Urban	36	Female	Graduated SD/MI	No	Yes	Yes	TB	yes	TB description	Yes	Centre of Public health		No	6	Sudah dinyatakan sembuh oleh nakes
Jawa-Bali	Urban	26	Female	Graduated D4/S1	No	Yes	No		yes	TB description	Yes	Goverment hospital		No	6	Sudah dinyatakan sembuh oleh nakes
Jawa-Bali	Urban	54	Female	Graduated SD/MI	No	Yes	Yes	TB	yes	TB description	Yes	Doctor		Yes
Jawa-Bali	Urban	38	Male	Graduated S2/S3	No	Yes	No		yes	TB description	Yes	Goverment hospital		No	9	Sudah dinyatakan sembuh oleh nakes
Jawa-Bali	Rural	59	Female	Graduated SD/MI	No	Yes	No		yes	TB description	Yes	Goverment hospital		Yes
Jawa-Bali	Rural	31	Female	Graduated SD/MI	No	Yes	Yes	TB	yes	TB description	Yes	Centre of Public health		No	6	Sudah dinyatakan sembuh oleh nakes
Jawa-Bali	Rural	45	Male	Graduated SD/MI	No	Yes	No		yes	TB description	Yes	Goverment hospital		No	6	Sudah dinyatakan sembuh oleh nakes
Jawa-Bali	Rural	17	Male	Graduated SMP/MTs	No	Yes	No		No		Yes	Doctor		No	3	Sudah dinyatakan sembuh oleh nakes
Jawa-Bali	Rural	49	Male	Never not yet Graduated SD/MI	No	Yes	Yes	TB	yes	TB description	Yes	Goverment hospital		No	12	Sudah dinyatakan sembuh oleh nakes
Jawa-Bali	Rural	65	Male	Graduated SD/MI	No	Yes	Yes	TB	yes	TB description	Yes	Centre of Public health		No	6	Sudah dinyatakan sembuh oleh nakes
Jawa-Bali	Rural	39	Female	Graduated SD/MI	No	Yes	Yes	TB	yes	TB description	Yes	Goverment hospital		No	6	Sudah dinyatakan sembuh oleh nakes
Jawa-Bali	Rural	38	Male	Never not yet Graduated SD/MI	Yes	Yes	Yes	TB	yes	TB description	Yes	Private hospital		No	1	Sudah dinyatakan sembuh oleh nakes
Jawa-Bali	Rural	79	Male	Never not yet Graduated SD/MI	No	Yes	Yes	TB	yes	TB description	Yes	Doctor		No	99	Lainnya
Jawa-Bali	Rural	42	Male	Graduated SMP/MTs	No	Yes	Yes	TB	yes	TB description	Yes	Goverment hospital		No	6	Sudah merasa enakan/tidak ada gejala lain
Jawa-Bali	Urban	49	Female	Graduated D4/S1	No	Yes	No		No		Yes	Centre of Public health		No	12	Sudah dinyatakan sembuh oleh nakes
Jawa-Bali	Rural	50	Female	Graduated SD/MI	No	Yes	Yes	Unknown	No		Yes	Doctor		No	2	Sudah merasa enakan/tidak ada gejala lain
Jawa-Bali	Rural	43	Female	Graduated SMA/MA	No	Yes	Yes	Unknown	yes	TB description	Yes	Private hospital		No	6	Sudah dinyatakan sembuh oleh nakes
Jawa-Bali	Rural	63	Male	Graduated SD/MI	No	Yes	Yes	TB	No		Yes	Centre of Public health		No	12	Tidak ada orang yang mengambil obat
Jawa-Bali	Rural	52	Male	Never take education	No	Yes	Yes	TB	yes	TB description	Yes	Doctor		No	2	Lainnya	DOKTER KE LUAR NEGRI
Jawa-Bali	Urban	53	Female	Graduated SD/MI	No	Yes	Yes	No TB	yes	No TB description	Yes	Centre of Public health		No	3	Sudah merasa enakan/tidak ada gejala lain
Jawa-Bali	Rural	26	Female	Graduated SMP/MTs	No	Yes	Yes	TB	yes	TB description	Yes	Goverment hospital		No	12	Sudah dinyatakan sembuh oleh nakes
Jawa-Bali	Rural	53	Male	Never not yet Graduated SD/MI	No	Yes	Yes	TB	yes	TB description	Yes	Goverment hospital		No	12	Sudah merasa enakan/tidak ada gejala lain
Jawa-Bali	Rural	38	Female	Graduated SD/MI	No	Yes	Yes	TB	No		Yes	Centre of Public health		No	3	Sudah merasa enakan/tidak ada gejala lain
Jawa-Bali	Urban	38	Female	Graduated SMA/MA	No	Yes	Yes	TB	yes	TB description	Yes	Doctor		No	24	Sudah dinyatakan sembuh oleh nakes
Jawa-Bali	Urban	36	Male	Graduated SMA/MA	No	Yes	No		yes	TB description	Yes	Goverment hospital		No	6	Sudah dinyatakan sembuh oleh nakes
Jawa-Bali	Urban	83	Female	Never not yet Graduated SD/MI	No	Yes	No		yes	TB description	Yes	Goverment hospital		No	24	Sudah dinyatakan sembuh oleh nakes
Jawa-Bali	Rural	61	Female	Never take education	No	Yes	No		yes	TB description	Yes	Doctor		No	3	Sudah merasa enakan/tidak ada gejala lain
Jawa-Bali	Urban	23	Female	Graduated SMA/MA	No	Yes	No		yes	TB description	Yes	Private hospital		No	6	Sudah dinyatakan sembuh oleh nakes
Jawa-Bali	Rural	25	Female	Graduated SMA/MA	No	Yes	Yes	TB	yes	TB description	Yes	Private hospital		No	8	Sudah dinyatakan sembuh oleh nakes
Jawa-Bali	Rural	27	Male	Graduated SD/MI	No	Yes	Yes	TB	yes	TB description	Yes	Goverment hospital		No	6	Sudah dinyatakan sembuh oleh nakes
Jawa-Bali	Rural	39	Male	Graduated SD/MI	No	Yes	No		yes	TB description	Yes	Doctor		No	3	Sudah merasa enakan/tidak ada gejala lain
Jawa-Bali	Rural	40	Male	Graduated SD/MI	No	Yes	Yes	TB	yes	TB description	Yes	Private hospital		No	6	Sudah dinyatakan sembuh oleh nakes
Jawa-Bali	Rural	63	Male	Graduated SD/MI	No	Yes	Yes	TB	yes	TB description	Yes	Goverment hospital		No	99	Lainnya
Jawa-Bali	Urban	45	Female	Graduated SMA/MA	No	Yes	Yes	TB	yes	TB description	Yes	Private hospital		No	6	Sudah dinyatakan sembuh oleh nakes
Jawa-Bali	Rural	20	Male	Graduated SMA/MA	No	Yes	Yes	TB	yes	TB description	Yes	Private hospital		No	6	Sudah dinyatakan sembuh oleh nakes
Jawa-Bali	Rural	63	Female	Never not yet Graduated SD/MI	No	Yes	No		yes	TB description	Yes	Goverment hospital		No	6	Sudah dinyatakan sembuh oleh nakes
Jawa-Bali	Rural	35	Male	Graduated SMA/MA	No	Yes	Yes	TB	yes	TB description	Yes	Goverment hospital		No	6	Sudah dinyatakan sembuh oleh nakes
Jawa-Bali	Urban	39	Female	Graduated SD/MI	No	Yes	Yes	TB	No		Yes	Centre of Public health		No	6	Sudah dinyatakan sembuh oleh nakes
Jawa-Bali	Rural	38	Female	Graduated SD/MI	No	Yes	Yes	TB	yes	TB description	Yes	Centre of Public health		No	6	Sudah dinyatakan sembuh oleh nakes
Jawa-Bali	Urban	43	Female	Graduated SMP/MTs	Yes	Yes	Yes	TB	yes	TB description	Yes	Doctor		No	4	Sudah merasa enakan/tidak ada gejala lain
Jawa-Bali	Rural	48	Male	Graduated SD/MI	Yes	Yes	No		yes	TB description	Yes	Goverment hospital		No	3	Sudah merasa enakan/tidak ada gejala lain
Jawa-Bali	Urban	44	Female	Graduated SMP/MTs	No	Yes	Yes	TB	yes	TB description	Yes	Centre of Public health		No	12	Sudah merasa enakan/tidak ada gejala lain
Jawa-Bali	Rural	55	Male	Graduated SD/MI	No	Yes	No		yes	TB description	Yes	Doctor		No	6	Sudah dinyatakan sembuh oleh nakes
Jawa-Bali	Urban	16	Female	Graduated SMP/MTs	No	Yes	No		yes	TB description	Yes	Doctor		No	6	Sudah merasa enakan/tidak ada gejala lain
Jawa-Bali	Urban	58	Male	Graduated SD/MI	No	Yes	Yes	TB	yes	TB description	Yes	Doctor		No	1	Sudah merasa enakan/tidak ada gejala lain
Jawa-Bali	Rural	30	Female	Graduated SD/MI	No	Yes	No		yes	TB description	Yes	Goverment hospital		No	6	Sudah dinyatakan sembuh oleh nakes
Jawa-Bali	Urban	30	Male	Graduated SD/MI	No	Yes	Yes	Unknown	yes	TB description	Yes	Goverment hospital		No	88	Sudah dinyatakan sembuh oleh nakes
Jawa-Bali	Rural	70	Male	Never not yet Graduated SD/MI	No	Yes	No		yes	TB description	Yes	Centre of Public health		No	6	Sudah dinyatakan sembuh oleh nakes
Jawa-Bali	Rural	27	Female	Graduated SMA/MA	No	Yes	Yes	Unknown	yes	Unknown	Yes	Goverment hospital		No	5	Lainnya	SEDANG HAMIL JADI PENGOBATAN PUTUS
Jawa-Bali	Rural	37	Female	Graduated SD/MI	No	Yes	Yes	TB	yes	TB description	Yes	Centre of Public health		No	8	Merasa tidak ada perubahan
Jawa-Bali	Rural	46	Female	Graduated SD/MI	No	Yes	Yes	TB	yes	TB description	Yes	Goverment hospital		No	6	Sudah dinyatakan sembuh oleh nakes
Jawa-Bali	Urban	42	Female	Graduated SMP/MTs	Yes	Yes	Yes	TB	No		Yes	Centre of Public health		No	6	Sudah dinyatakan sembuh oleh nakes
Jawa-Bali	Urban	37	Male	Graduated SMA/MA	No	Yes	No		yes	TB description	Yes	Goverment hospital		No	3	Sudah dinyatakan sembuh oleh nakes
Jawa-Bali	Urban	33	Male	Graduated SMA/MA	No	Yes	No		yes	TB description	Yes	Doctor		No	10	Sudah dinyatakan sembuh oleh nakes
Jawa-Bali	Urban	38	Female	Graduated SMP/MTs	No	Yes	No		No		Yes	Praktek nakes lain (perawat,bidan)		No	3	Sudah dinyatakan sembuh oleh nakes
Jawa-Bali	Rural	60	Male	Never not yet Graduated SD/MI	No	Yes	No		yes	TB description	Yes	Goverment hospital		No	6	Sudah dinyatakan sembuh oleh nakes
Jawa-Bali	Urban	25	Male	Graduated SMA/MA	No	Yes	Yes	Unknown	yes	Unknown	Yes	Goverment hospital		No	6	Sudah dinyatakan sembuh oleh nakes
Jawa-Bali	Rural	50	Female	Graduated SD/MI	No	Yes	Yes	TB	yes	TB description	Yes	Clinic		No	24	Sudah dinyatakan sembuh oleh nakes
Jawa-Bali	Rural	75	Male	Graduated SD/MI	No	Yes	Yes	TB	yes	TB description	Yes	Goverment hospital		No	36	Sudah merasa enakan/tidak ada gejala lain
Jawa-Bali	Rural	43	Female	Graduated SD/MI	No	Yes	Yes	TB	yes	TB description	Yes	Goverment hospital		No	6	Sudah dinyatakan sembuh oleh nakes
Jawa-Bali	Urban	37	Male	Graduated SMP/MTs	Yes	Yes	Yes	TB	No		Yes	Centre of Public health		No	6	Sudah dinyatakan sembuh oleh nakes
Jawa-Bali	Rural	47	Male	Graduated SMP/MTs	No	Yes	Yes	TB	yes	TB description	Yes	Private hospital		No	6	Sudah dinyatakan sembuh oleh nakes
Jawa-Bali	Rural	32	Female	Graduated SD/MI	Yes	Yes	Yes	TB	yes	TB description	Yes	Goverment hospital		No	6	Sudah dinyatakan sembuh oleh nakes
Jawa-Bali	Rural	55	Female	Never not yet Graduated SD/MI	No	Yes	No		yes	TB description	Yes	Centre of Public health		No	6	Sudah merasa enakan/tidak ada gejala lain
Jawa-Bali	Rural	53	Male	Graduated SD/MI	No	Yes	No		yes	TB description	Yes	Lainnya		No	88	Sudah merasa enakan/tidak ada gejala lain
Jawa-Bali	Rural	23	Male	Graduated SD/MI	No	Yes	Yes	TB	yes	No TB description	Yes	Centre of Public health		No	3	Lainnya	PERGI KERJA KE JAKARTA
Jawa-Bali	Rural	61	Male	Never not yet Graduated SD/MI	Yes	Yes	Yes	TB	yes	TB description	Yes	Goverment hospital		No	6	Sudah dinyatakan sembuh oleh nakes
Jawa-Bali	Rural	37	Female	Graduated SMP/MTs	No	Yes	Yes	TB	yes	TB description	Yes	Goverment hospital		No	12	Sudah dinyatakan sembuh oleh nakes
Jawa-Bali	Rural	60	Male	Never take education	No	Yes	Yes	TB	yes	TB description	Yes	Goverment hospital		No	1	Sudah dinyatakan sembuh oleh nakes
Jawa-Bali	Urban	57	Male	Never not yet Graduated SD/MI	No	Yes	Yes	TB	yes	TB description	Yes	Centre of Public health		No	6	Sudah dinyatakan sembuh oleh nakes
Jawa-Bali	Urban	31	Female	Graduated SD/MI	No	Yes	No		yes	TB description	Yes	Clinic		No	6	Sudah dinyatakan sembuh oleh nakes
Jawa-Bali	Rural	27	Female	Graduated SMP/MTs	No	Yes	Yes	Unknown	yes	TB description	Yes	Goverment hospital		No	6	Sudah dinyatakan sembuh oleh nakes
Jawa-Bali	Rural	46	Male	Graduated SD/MI	No	Yes	Yes	TB	yes	TB description	Yes	Private hospital		No	6	Sudah dinyatakan sembuh oleh nakes
Jawa-Bali	Urban	49	Female	Never take education	Yes	Yes	Yes	TB	yes	TB description	Yes	Centre of Public health		No	6	Sudah dinyatakan sembuh oleh nakes
Jawa-Bali	Urban	57	Female	Graduated SMA/MA	No	Yes	Yes	No TB	yes	TB description	Yes	Private hospital		No	6	Sudah dinyatakan sembuh oleh nakes
Jawa-Bali	Urban	54	Male	Graduated SMP/MTs	Yes	Yes	Yes	TB	yes	TB description	Yes	Goverment hospital		No	6	Sudah dinyatakan sembuh oleh nakes
Jawa-Bali	Urban	57	Female	Graduated SMP/MTs	No	Yes	Yes	TB	yes	TB description	Yes	Centre of Public health		No	6	Sudah dinyatakan sembuh oleh nakes
Jawa-Bali	Rural	55	Male	Graduated SMA/MA	No	Yes	Yes	Unknown	yes	TB description	Yes	Centre of Public health		No	6	Sudah dinyatakan sembuh oleh nakes
Jawa-Bali	Rural	31	Male	Graduated SMP/MTs	No	Yes	Yes	TB	No		Yes	Private hospital		No	6	Sudah dinyatakan sembuh oleh nakes
Jawa-Bali	Urban	43	Female	Graduated SMP/MTs	No	Yes	Yes	TB	yes	TB description	Yes	Centre of Public health		No	6	Sudah dinyatakan sembuh oleh nakes
Jawa-Bali	Urban	38	Female	Graduated SMA/MA	Yes	Yes	Yes	TB	yes	TB description	Yes	Centre of Public health		No	6	Sudah dinyatakan sembuh oleh nakes
Jawa-Bali	Urban	31	Male	Never not yet Graduated SD/MI	No	Yes	Yes	TB	yes	TB description	Yes	Goverment hospital		No	7	Sudah dinyatakan sembuh oleh nakes
Jawa-Bali	Rural	62	Male	Never not yet Graduated SD/MI	Yes	Yes	Yes	TB	yes	TB description	Yes	Doctor		Yes
Jawa-Bali	Rural	57	Male	Never not yet Graduated SD/MI	Yes	Yes	No		yes	TB description	Yes	Doctor		No	3	Sudah dinyatakan sembuh oleh nakes
Jawa-Bali	Rural	81	Male	Graduated SD/MI	No	Yes	No		yes	TB description	Yes	Goverment hospital		No	7	Sudah dinyatakan sembuh oleh nakes
Jawa-Bali	Urban	47	Female	Never not yet Graduated SD/MI	No	Yes	Yes	TB	yes	TB description	Yes	Centre of Public health		No	6	Sudah dinyatakan sembuh oleh nakes
Jawa-Bali	Rural	45	Male	Graduated SMP/MTs	No	Yes	Yes	TB	No		Yes	Centre of Public health		No	1	Sudah merasa enakan/tidak ada gejala lain
Jawa-Bali	Urban	38	Female	Graduated SMA/MA	No	Yes	No		yes	No TB description	Yes	Doctor		No	4	Sudah dinyatakan sembuh oleh nakes
Jawa-Bali	Urban	19	Male	Graduated SMP/MTs	Yes	Yes	Yes	TB	yes	TB description	Yes	Private hospital		No	6	Sudah dinyatakan sembuh oleh nakes
Jawa-Bali	Rural	58	Female	Never take education	Yes	Yes	Yes	TB	No		Yes	Centre of Public health		No	6	Lainnya	MALU
Jawa-Bali	Rural	40	Male	Never take education	No	Yes	Yes	TB	yes	TB description	Yes	Centre of Public health		No	4	Sudah merasa enakan/tidak ada gejala lain
Jawa-Bali	Rural	62	Male	Never not yet Graduated SD/MI	Yes	Yes	Yes	TB	yes	TB description	Yes	Goverment hospital		No	6	Sudah dinyatakan sembuh oleh nakes
Jawa-Bali	Urban	66	Male	Never take education	No	Yes	Yes	TB	yes	TB description	Yes	Doctor		No	3	Sudah dinyatakan sembuh oleh nakes
Jawa-Bali	Rural	56	Female	Never not yet Graduated SD/MI	No	Yes	Yes	TB	yes	TB description	Yes	Centre of Public health		No	12	Sudah dinyatakan sembuh oleh nakes
Jawa-Bali	Urban	50	Female	Graduated SMA/MA	No	Yes	Yes	TB	yes	TB description	Yes	Centre of Public health		No	6	Sudah dinyatakan sembuh oleh nakes
Jawa-Bali	Urban	27	Male	Graduated SMA/MA	Yes	Yes	Yes	TB	yes	TB description	Yes	Centre of Public health		No	8	Sudah dinyatakan sembuh oleh nakes
Jawa-Bali	Urban	49	Male	Graduated SMA/MA	No	Yes	Yes	TB	yes	TB description	Yes	Private hospital		No	6	Sudah dinyatakan sembuh oleh nakes
Jawa-Bali	Rural	58	Male	Never take education	No	Yes	Yes	TB	yes	TB description	Yes	Goverment hospital		No	12	Sudah dinyatakan sembuh oleh nakes
Jawa-Bali	Urban	30	Male	Graduated SMA/MA	No	Yes	No		No		Yes	Centre of Public health		No	1	Sudah dinyatakan sembuh oleh nakes
Jawa-Bali	Rural	36	Male	Graduated SMA/MA	No	Yes	Yes	TB	yes	TB description	Yes	Goverment hospital		No	6	Sudah dinyatakan sembuh oleh nakes
Jawa-Bali	Urban	57	Male	Graduated SMA/MA	Yes	Yes	Yes	TB	yes	TB description	Yes	Doctor		No	12	Sudah dinyatakan sembuh oleh nakes
Jawa-Bali	Rural	51	Female	Never not yet Graduated SD/MI	No	Yes	No		yes	TB description	Yes	Goverment hospital		No	1	Sudah dinyatakan sembuh oleh nakes
Jawa-Bali	Urban	44	Female	Graduated SMA/MA	No	Yes	No		yes	TB description	Yes	Goverment hospital		No	11	Sudah dinyatakan sembuh oleh nakes
Jawa-Bali	Rural	43	Male	Graduated SD/MI	No	Yes	Yes	TB	yes	TB description	Yes	Goverment hospital		No	6	Sudah merasa enakan/tidak ada gejala lain
Jawa-Bali	Rural	52	Female	Graduated SMP/MTs	No	Yes	No		yes	TB description	Yes	Doctor		No	6	Sudah dinyatakan sembuh oleh nakes
Jawa-Bali	Rural	33	Female	Graduated SD/MI	No	Yes	Yes	TB	No		Yes	Centre of Public health		No	6	Sudah dinyatakan sembuh oleh nakes
Jawa-Bali	Rural	45	Female	Never not yet Graduated SD/MI	No	Yes	No		yes	TB description	Yes	Goverment hospital		No	6	Sudah dinyatakan sembuh oleh nakes
Jawa-Bali	Urban	33	Female	Never not yet Graduated SD/MI	No	Yes	Yes	TB	yes	TB description	Yes	Centre of Public health		No	6	Sudah dinyatakan sembuh oleh nakes
Jawa-Bali	Rural	48	Female	Graduated SMA/MA	No	Yes	Yes	TB	yes	TB description	Yes	Doctor		No	6	Sudah dinyatakan sembuh oleh nakes
Jawa-Bali	Rural	60	Male	Graduated SMP/MTs	No	Yes	Yes	TB	yes	TB description	Yes	Private hospital		No	6	Sudah dinyatakan sembuh oleh nakes
Jawa-Bali	Rural	62	Female	Never take education	No	Yes	Yes	TB	yes	TB description	Yes	Goverment hospital		No	88	Kencing berwarna merah
Jawa-Bali	Urban	39	Female	Graduated SMP/MTs	No	Yes	Yes	TB	yes	TB description	Yes	Goverment hospital		No	6	Sudah dinyatakan sembuh oleh nakes
Jawa-Bali	Rural	34	Male	Graduated SMA/MA	Yes	Yes	Yes	TB	No		Yes	Goverment hospital		No	2	Sudah dinyatakan sembuh oleh nakes
Jawa-Bali	Urban	43	Female	Graduated SD/MI	No	Yes	Yes	TB	yes	TB description	Yes	Centre of Public health		No	1	Takut efek samping dari obat
Jawa-Bali	Rural	36	Female	Graduated SD/MI	Yes	Yes	Yes	TB	yes	TB description	Yes	Centre of Public health		No	6	Sudah merasa enakan/tidak ada gejala lain
Jawa-Bali	Rural	55	Male	Never not yet Graduated SD/MI	No	Yes	No		yes	TB description	Yes	Goverment hospital		No	3	Merasa tidak ada perubahan
Jawa-Bali	Urban	44	Male	Graduated SMA/MA	No	Yes	No		yes	TB description	Yes	Goverment hospital		No	3	Sudah merasa enakan/tidak ada gejala lain
Jawa-Bali	Rural	23	Male	Graduated SMA/MA	Yes	Yes	No		yes	TB description	Yes	Goverment hospital		No	18	Sudah dinyatakan sembuh oleh nakes
Jawa-Bali	Rural	30	Female	Graduated SMP/MTs	No	Yes	No		yes	Unknown	Yes	Private hospital		No	6	Sudah dinyatakan sembuh oleh nakes
Jawa-Bali	Rural	34	Female	Graduated SD/MI	No	Yes	No		yes	TB description	Yes	Goverment hospital		No	6	Sudah dinyatakan sembuh oleh nakes
Jawa-Bali	Rural	60	Male	Never take education	No	Yes	No		yes	TB description	Yes	Doctor		No	2	Sudah merasa enakan/tidak ada gejala lain
Jawa-Bali	Rural	45	Female	Graduated SMP/MTs	Yes	Yes	Yes	TB	yes	TB description	Yes	Goverment hospital		No	6	Tidak punya uang
Jawa-Bali	Rural	38	Female	Graduated SMP/MTs	No	Yes	Yes	TB	yes	TB description	Yes	Goverment hospital		No	6	Sudah dinyatakan sembuh oleh nakes
Jawa-Bali	Urban	68	Male	Graduated SD/MI	No	Yes	Yes	TB	yes	TB description	Yes	Doctor		No	6	Sudah dinyatakan sembuh oleh nakes
Jawa-Bali	Rural	26	Male	Graduated SMA/MA	No	Yes	Yes	Unknown	No		Yes	Centre of Public health		No	6	Sudah merasa enakan/tidak ada gejala lain
Jawa-Bali	Urban	49	Female	Never take education	No	Yes	Yes	TB	yes	TB description	Yes	Centre of Public health		No	12	Sudah dinyatakan sembuh oleh nakes
Jawa-Bali	Urban	55	Female	Graduated SD/MI	No	Yes	Yes	Unknown	yes	Unknown	Yes	Private hospital		No	3	Lainnya	RS tidak menyediakan lagi
Jawa-Bali	Urban	21	Female	Graduated SMA/MA	No	Yes	No		yes	TB description	Yes	Goverment hospital		No	24	Sudah dinyatakan sembuh oleh nakes
Jawa-Bali	Rural	33	Female	Graduated SMA/MA	No	Yes	No		yes	TB description	Yes	Doctor		Yes
Jawa-Bali	Urban	17	Male	Graduated SMP/MTs	No	Yes	No		yes	TB description	Yes	Doctor		No	12	Sudah dinyatakan sembuh oleh nakes
Jawa-Bali	Urban	76	Female	Never take education	No	Yes	No		yes	TB description	Yes	Private hospital		Yes
Jawa-Bali	Rural	53	Female	Never not yet Graduated SD/MI	Yes	Yes	Yes	TB	yes	TB description	Yes	Centre of Public health		No	6	Sudah merasa enakan/tidak ada gejala lain
Jawa-Bali	Rural	48	Male	Never not yet Graduated SD/MI	No	Yes	Yes	TB	yes	TB description	Yes	Centre of Public health		No	6	Sudah merasa enakan/tidak ada gejala lain
Jawa-Bali	Rural	35	Female	Never take education	No	Yes	Yes	Unknown	yes	TB description	Yes	Centre of Public health		No	7	Sudah dinyatakan sembuh oleh nakes
Jawa-Bali	Urban	61	Male	Graduated SMP/MTs	No	Yes	No		yes	Unknown	Yes	Private hospital		No	6	Sudah merasa enakan/tidak ada gejala lain
Jawa-Bali	Urban	41	Female	Graduated SMP/MTs	No	Yes	Yes	TB	yes	Unknown	Yes	Centre of Public health		Yes
Jawa-Bali	Rural	40	Male	Graduated SMP/MTs	Yes	Yes	Yes	TB	yes	TB description	Yes	Centre of Public health		No	6	Sudah dinyatakan sembuh oleh nakes
Jawa-Bali	Urban	54	Male	Never not yet Graduated SD/MI	No	Yes	Yes	TB	yes	TB description	Yes	Centre of Public health		No	6	Sudah merasa enakan/tidak ada gejala lain
Jawa-Bali	Urban	60	Male	Graduated SMA/MA	No	Yes	Yes	TB	yes	TB description	Yes	Goverment hospital		No	3	Tidak ada transportasi
Jawa-Bali	Urban	16	Female	Graduated SD/MI	Yes	Yes	Yes	TB	No		Yes	Centre of Public health		No	3	Sudah dinyatakan sembuh oleh nakes
Jawa-Bali	Urban	66	Male	Graduated SD/MI	No	Yes	No		yes	Unknown	Yes	Private hospital		No	3	Sudah dinyatakan sembuh oleh nakes
Jawa-Bali	Rural	40	Female	Graduated SD/MI	No	Yes	Yes	TB	yes	TB description	Yes	Goverment hospital		No	18	Sudah dinyatakan sembuh oleh nakes
Jawa-Bali	Urban	83	Female	Graduated SMA/MA	Yes	Yes	Yes	TB	yes	TB description	Yes	Doctor		No	6	Sudah dinyatakan sembuh oleh nakes
Jawa-Bali	Urban	83	Male	Graduated SD/MI	No	Yes	Yes	TB	yes	TB description	Yes	Centre of Public health		No	7	Sudah dinyatakan sembuh oleh nakes
Jawa-Bali	Rural	50	Female	Graduated SD/MI	Yes	Yes	Yes	TB	No		Yes	Centre of Public health		No	99	Lainnya
Jawa-Bali	Rural	33	Female	Graduated SD/MI	No	Yes	Yes	TB	yes	TB description	Yes	Private hospital		No	6	Sudah dinyatakan sembuh oleh nakes
Jawa-Bali	Urban	36	Female	Graduated SMA/MA	No	Yes	Yes	TB	yes	TB description	Yes	Private hospital		No	6	Sudah dinyatakan sembuh oleh nakes
Jawa-Bali	Rural	29	Female	Graduated SD/MI	No	Yes	No		yes	No TB description	Yes	Private hospital		No	6	Sudah merasa enakan/tidak ada gejala lain
Jawa-Bali	Rural	47	Male	Graduated SMP/MTs	No	Yes	Yes	TB	yes	TB description	Yes	Goverment hospital		No	7	Sudah dinyatakan sembuh oleh nakes
Jawa-Bali	Rural	35	Male	Graduated SD/MI	No	Yes	Yes	No TB	yes	No TB description	Yes	Private hospital		No	3	Sudah merasa enakan/tidak ada gejala lain
Jawa-Bali	Rural	28	Male	Graduated SMP/MTs	No	Yes	Yes	TB	yes	TB description	Yes	Centre of Public health		No	1	Sudah merasa enakan/tidak ada gejala lain
Jawa-Bali	Rural	30	Female	Graduated SD/MI	No	Yes	No		yes	TB description	Yes	Goverment hospital		No	5	Sudah dinyatakan sembuh oleh nakes
Jawa-Bali	Rural	62	Male	Graduated SD/MI	No	Yes	Yes	TB	yes	TB description	Yes	Centre of Public health		No	16	Sudah merasa enakan/tidak ada gejala lain
Jawa-Bali	Urban	52	Female	Graduated SMA/MA	Yes	Yes	Yes	TB	yes	TB description	Yes	Clinic		No	7	Sudah dinyatakan sembuh oleh nakes
Jawa-Bali	Urban	50	Male	Graduated SMA/MA	No	Yes	Yes	TB	yes	TB description	Yes	Private hospital		No	9	Sudah dinyatakan sembuh oleh nakes
Jawa-Bali	Rural	31	Male	Graduated SMP/MTs	No	Yes	Yes	TB	yes	TB description	Yes	Goverment hospital		No	6	Sudah dinyatakan sembuh oleh nakes
Jawa-Bali	Rural	70	Male	Never not yet Graduated SD/MI	No	Yes	Yes	Unknown	No		Yes	Centre of Public health		No	4	Merasa tidak ada perubahan
Jawa-Bali	Urban	49	Male	Graduated S2/S3	No	Yes	Yes	TB	yes	TB description	Yes	Goverment hospital		No	9	Sudah merasa enakan/tidak ada gejala lain
Jawa-Bali	Urban	29	Male	Graduated SMA/MA	Yes	Yes	Yes	TB	yes	TB description	Yes	Goverment hospital		No	7	Sudah dinyatakan sembuh oleh nakes
Jawa-Bali	Rural	35	Female	Graduated SD/MI	Yes	Yes	Yes	TB	yes	TB description	Yes	Centre of Public health		No	9	Sudah dinyatakan sembuh oleh nakes
Jawa-Bali	Urban	52	Female	Graduated SD/MI	No	Yes	Yes	TB	yes	TB description	Yes	Centre of Public health		No	6	Sudah dinyatakan sembuh oleh nakes
Jawa-Bali	Rural	33	Male	Graduated SD/MI	No	Yes	No		yes	TB description	Yes	Private hospital		No	1	Sudah dinyatakan sembuh oleh nakes
Jawa-Bali	Rural	70	Male	Never not yet Graduated SD/MI	Yes	Yes	No		yes	TB description	Yes	Goverment hospital		Yes
Jawa-Bali	Urban	45	Female	Graduated SMA/MA	No	Yes	Yes	TB	yes	TB description	Yes	Private hospital		No	6	Sudah dinyatakan sembuh oleh nakes
Jawa-Bali	Urban	36	Female	Graduated SMA/MA	No	Yes	Yes	TB	yes	TB description	Yes	Goverment hospital		No	6	Sudah dinyatakan sembuh oleh nakes
Jawa-Bali	Rural	21	Male	Graduated SD/MI	No	Yes	No		yes	TB description	Yes	Centre of Public health		No	2	Sudah merasa enakan/tidak ada gejala lain
Jawa-Bali	Rural	42	Male	Graduated SD/MI	No	Yes	Yes	TB	yes	TB description	Yes	Goverment hospital		No	4	Tidak punya uang
Jawa-Bali	Rural	40	Female	Never not yet Graduated SD/MI	No	Yes	No		yes	TB description	Yes	Goverment hospital		No	6	Sudah merasa enakan/tidak ada gejala lain
Jawa-Bali	Rural	20	Female	Graduated SMA/MA	No	Yes	Yes	TB	yes	TB description	Yes	Centre of Public health		No	9	Sudah dinyatakan sembuh oleh nakes
Jawa-Bali	Urban	48	Female	Never take education	No	Yes	Yes	TB	yes	TB description	Yes	Private hospital		No	8	Sudah dinyatakan sembuh oleh nakes
Jawa-Bali	Urban	39	Male	Graduated SMP/MTs	No	Yes	Yes	TB	yes	TB description	Yes	Centre of Public health		No	6	Sudah dinyatakan sembuh oleh nakes
Jawa-Bali	Rural	33	Male	Graduated SMP/MTs	No	Yes	No		yes	TB description	Yes	Goverment hospital		No	12	Sudah merasa enakan/tidak ada gejala lain
Jawa-Bali	Urban	66	Female	Never not yet Graduated SD/MI	No	Yes	Yes	Unknown	yes	Unknown	Yes	Centre of Public health		No	3	Sudah merasa enakan/tidak ada gejala lain
Jawa-Bali	Urban	24	Female	Graduated SMA/MA	No	Yes	Yes	TB	yes	TB description	Yes	Goverment hospital		No	6	Sudah dinyatakan sembuh oleh nakes
Jawa-Bali	Rural	60	Female	Graduated SMA/MA	Yes	Yes	Yes	Unknown	yes	Unknown	Yes	Centre of Public health		No	6	Sudah dinyatakan sembuh oleh nakes
Jawa-Bali	Rural	55	Male	Never not yet Graduated SD/MI	No	Yes	Yes	TB	No		Yes	Centre of Public health		No	6	Sudah dinyatakan sembuh oleh nakes
Jawa-Bali	Urban	27	Female	Graduated SMP/MTs	Yes	Yes	No		yes	TB description	Yes	Goverment hospital		No	15	Sudah dinyatakan sembuh oleh nakes
Jawa-Bali	Urban	39	Male	Graduated SMA/MA	Yes	Yes	No		yes	TB description	Yes	Clinic		No	9	Sudah dinyatakan sembuh oleh nakes
Jawa-Bali	Rural	54	Male	Never not yet Graduated SD/MI	No	Yes	Yes	TB	yes	TB description	Yes	Centre of Public health		No	8	Sudah merasa enakan/tidak ada gejala lain
Jawa-Bali	Rural	27	Male	Never take education	Yes	Yes	No		yes	TB description	Yes	Goverment hospital		No	0	Tidak punya uang
Jawa-Bali	Rural	45	Female	Graduated SD/MI	No	Yes	Yes	TB	yes	TB description	Yes	Goverment hospital		No	6	Sudah dinyatakan sembuh oleh nakes
Jawa-Bali	Rural	31	Female	Graduated SD/MI	No	Yes	Yes	TB	yes	TB description	Yes	Goverment hospital		No	6	Sudah merasa enakan/tidak ada gejala lain
Jawa-Bali	Urban	39	Male	Graduated D4/S1	No	Yes	Yes	TB	yes	TB description	Yes	Goverment hospital		No	12	Sudah dinyatakan sembuh oleh nakes
Jawa-Bali	Rural	55	Female	Never take education	No	Yes	Yes	TB	yes	TB description	Yes	Goverment hospital		No	5	Tidak ada obat di faskes
Jawa-Bali	Urban	18	Female	Graduated SMA/MA	No	Yes	No		yes	TB description	Yes	Private hospital		No	6	Sudah dinyatakan sembuh oleh nakes
Jawa-Bali	Urban	16	Male	Graduated SMP/MTs	No	Yes	Yes	TB	yes	TB description	Yes	Doctor		No	6	Sudah dinyatakan sembuh oleh nakes
Jawa-Bali	Urban	50	Male	Graduated D4/S1	No	Yes	No		yes	TB description	Yes	Goverment hospital		No	6	Sudah dinyatakan sembuh oleh nakes
Jawa-Bali	Urban	15	Male	Graduated SMP/MTs	No	Yes	Yes	TB	yes	TB description	Yes	Private hospital		No	6	Sudah dinyatakan sembuh oleh nakes
Jawa-Bali	Urban	17	Male	Graduated SMP/MTs	No	Yes	No		yes	TB description	Yes	Goverment hospital		No	9	Sudah dinyatakan sembuh oleh nakes
Jawa-Bali	Urban	54	Female	Never not yet Graduated SD/MI	No	Yes	Yes	TB	yes	TB description	Yes	Goverment hospital		No	6	Sudah dinyatakan sembuh oleh nakes
Jawa-Bali	Rural	31	Female	Graduated SD/MI	Yes	Yes	Yes	No TB	yes	No TB description	Yes	Centre of Public health		No	6	Sudah dinyatakan sembuh oleh nakes
Jawa-Bali	Rural	50	Female	Graduated SD/MI	Yes	Yes	Yes	TB	yes	TB description	Yes	Private hospital		No	12	Sudah dinyatakan sembuh oleh nakes
Jawa-Bali	Urban	46	Female	Graduated SMP/MTs	No	Yes	No		yes	TB description	Yes	Goverment hospital		No	9	Sudah dinyatakan sembuh oleh nakes
Jawa-Bali	Rural	72	Male	Never not yet Graduated SD/MI	No	Yes	Yes	TB	No		Yes	Goverment hospital		No	12	Sudah dinyatakan sembuh oleh nakes
Jawa-Bali	Urban	18	Male	Graduated SMA/MA	No	Yes	No		yes	TB description	Yes	Goverment hospital		No	6	Sudah dinyatakan sembuh oleh nakes
Jawa-Bali	Rural	50	Male	Never not yet Graduated SD/MI	No	Yes	Yes	TB	yes	TB description	Yes	Private hospital		No	3	Takut efek samping dari obat
Jawa-Bali	Urban	46	Male	Graduated SMA/MA	No	Yes	Yes	TB	yes	TB description	Yes	Goverment hospital		No	11	Sudah dinyatakan sembuh oleh nakes
Jawa-Bali	Urban	31	Male	Graduated SMA/MA	No	Yes	No		yes	TB description	Yes	Goverment hospital		No	6	Sudah dinyatakan sembuh oleh nakes
Jawa-Bali	Urban	35	Female	Graduated SMA/MA	No	Yes	No		yes	TB description	Yes	Private hospital		No	24	Sudah dinyatakan sembuh oleh nakes
Jawa-Bali	Rural	30	Female	Graduated SMA/MA	Yes	Yes	No		yes	TB description	Yes	Private hospital		No	6	Sudah dinyatakan sembuh oleh nakes
Jawa-Bali	Urban	38	Female	Never not yet Graduated SD/MI	Yes	Yes	Yes	TB	yes	TB description	Yes	Centre of Public health		No	7	Sudah dinyatakan sembuh oleh nakes
Jawa-Bali	Urban	45	Male	Graduated SMA/MA	No	Yes	Yes	TB	yes	TB description	Yes	Doctor		No	3	Sudah merasa enakan/tidak ada gejala lain
Jawa-Bali	Urban	20	Male	Graduated SMA/MA	No	Yes	Yes	TB	yes	TB description	Yes	Goverment hospital		No	8	Sudah merasa enakan/tidak ada gejala lain
Jawa-Bali	Rural	52	Male	Never not yet Graduated SD/MI	Yes	Yes	Yes	Unknown	yes	Unknown	Yes	Centre of Public health		No	12	Sudah dinyatakan sembuh oleh nakes
Jawa-Bali	Rural	50	Female	Never not yet Graduated SD/MI	No	Yes	No		yes	TB description	Yes	Praktek nakes lain (perawat,bidan)		No	12	Takut efek samping dari obat
Jawa-Bali	Rural	24	Male	Graduated SMP/MTs	No	Yes	No		yes	TB description	Yes	Goverment hospital		No	3	Sudah merasa enakan/tidak ada gejala lain
Jawa-Bali	Rural	55	Female	Never not yet Graduated SD/MI	No	Yes	No		yes	TB description	Yes	Doctor		Yes
Jawa-Bali	Rural	25	Male	Graduated SMA/MA	No	Yes	Yes	No TB	yes	TB description	Yes	Clinic		No	1	Sudah dinyatakan sembuh oleh nakes
Jawa-Bali	Urban	64	Male	Graduated SMP/MTs	Yes	Yes	No		yes	TB description	Yes	Clinic		No	6	Sudah dinyatakan sembuh oleh nakes
Jawa-Bali	Rural	30	Female	Graduated SD/MI	Yes	Yes	No		No		Yes	Praktek nakes lain (perawat,bidan)		No	1	Sudah merasa enakan/tidak ada gejala lain
Jawa-Bali	Urban	43	Female	Graduated SMA/MA	No	Yes	No		yes	TB description	Yes	Goverment hospital		No	9	Sudah merasa enakan/tidak ada gejala lain
Jawa-Bali	Urban	25	Female	Graduated SMA/MA	Yes	Yes	Yes	TB	yes	TB description	Yes	Doctor		No	6	Sudah dinyatakan sembuh oleh nakes
Jawa-Bali	Urban	20	Female	Graduated SMP/MTs	No	Yes	Yes	TB	yes	TB description	Yes	Private hospital		No	6	Sudah dinyatakan sembuh oleh nakes
Jawa-Bali	Rural	70	Female	Never not yet Graduated SD/MI	Yes	Yes	Yes	TB	yes	TB description	Yes	Praktek nakes lain (perawat,bidan)		No	6	Lainnya	SUDAH 6 BULAN, PAK MANTRINYA TIDAK BISA DIHUBUNGI
Jawa-Bali	Rural	78	Male	Never take education	No	Yes	No		yes	Unknown	Yes	Goverment hospital		No	99	Lainnya
Jawa-Bali	Rural	27	Female	Graduated SD/MI	No	Yes	Yes	TB	yes	TB description	Yes	Centre of Public health		No	12	Sudah dinyatakan sembuh oleh nakes
Jawa-Bali	Urban	24	Female	Graduated SMA/MA	No	Yes	No		yes	TB description	Yes	Clinic		Yes
Jawa-Bali	Urban	30	Male	Graduated SMP/MTs	No	Yes	Yes	TB	yes	TB description	Yes	Centre of Public health		No	6	Sudah dinyatakan sembuh oleh nakes
Jawa-Bali	Urban	34	Male	Graduated SMP/MTs	No	Yes	Yes	Menunggu hasil	No		No					Tidak punya uang
Jawa-Bali	Rural	15	Male	Graduated SMP/MTs	Yes	Yes	Yes	TB	yes	TB description	Yes	Private hospital		No	1	Sudah merasa enakan/tidak ada gejala lain
Jawa-Bali	Urban	80	Male	Never not yet Graduated SD/MI	No	Yes	No		yes	TB description	Yes	Private hospital		No	6	Sudah dinyatakan sembuh oleh nakes
Jawa-Bali	Rural	43	Male	Graduated SMP/MTs	Yes	Yes	Yes	TB	yes	TB description	Yes	Goverment hospital		No	8	Tidak punya uang
Jawa-Bali	Urban	15	Female	Graduated SMP/MTs	No	Yes	No		No		Yes	Clinic		No	6	Sudah dinyatakan sembuh oleh nakes
Jawa-Bali	Rural	31	Male	Never take education	No	Yes	No		No		Yes	Goverment hospital		No	9	Sudah dinyatakan sembuh oleh nakes
Jawa-Bali	Rural	22	Female	Graduated SMP/MTs	No	Yes	No		No		Yes	Doctor		No	5	Sudah dinyatakan sembuh oleh nakes
Jawa-Bali	Urban	27	Female	Graduated SMA/MA	Yes	Yes	No		yes	TB description	Yes	Goverment hospital		No	6	Sudah dinyatakan sembuh oleh nakes
Jawa-Bali	Rural	43	Female	Never not yet Graduated SD/MI	No	Yes	No		yes	TB description	Yes	Goverment hospital		No	12	Tidak punya uang
Jawa-Bali	Urban	51	Male	Never not yet Graduated SD/MI	No	Yes	Yes	TB	yes	TB description	Yes	Private hospital		Yes
Jawa-Bali	Urban	28	Female	Never take education	No	Yes	Yes	TB	yes	TB description	Yes	Centre of Public health		No	6	Sudah dinyatakan sembuh oleh nakes
Jawa-Bali	Rural	17	Male	Graduated SMP/MTs	Yes	Yes	Yes	TB	yes	TB description	Yes	Goverment hospital		No	2	Tidak punya uang
Jawa-Bali	Urban	31	Male	Graduated S2/S3	Yes	Yes	No		yes	TB description	Yes	Goverment hospital		No	6	Sudah dinyatakan sembuh oleh nakes
Jawa-Bali	Rural	48	Female	Never not yet Graduated SD/MI	No	Yes	Yes	No TB	yes	No TB description	Yes	Doctor		No	2	Sudah dinyatakan sembuh oleh nakes
Jawa-Bali	Urban	64	Male	Never take education	No	Yes	Yes	TB	yes	TB description	Yes	Centre of Public health		No	6	Sudah merasa enakan/tidak ada gejala lain
Jawa-Bali	Urban	47	Female	Never take education	No	Yes	No		yes	TB description	Yes	Clinic		No	1	Sudah merasa enakan/tidak ada gejala lain
Jawa-Bali	Rural	29	Female	Graduated SD/MI	No	Yes	No		yes	TB description	Yes	Doctor		No	9	Sudah dinyatakan sembuh oleh nakes
Jawa-Bali	Urban	76	Female	Graduated SD/MI	No	Yes	Yes	TB	yes	TB description	Yes	Private hospital		No	6	Sudah dinyatakan sembuh oleh nakes
Jawa-Bali	Urban	46	Male	Graduated SMA/MA	No	Yes	Yes	TB	yes	TB description	Yes	Centre of Public health		No	6	Sudah dinyatakan sembuh oleh nakes
Jawa-Bali	Urban	22	Male	Graduated D4/S1	No	Yes	No		yes	TB description	Yes	Private hospital		No	6	Sudah dinyatakan sembuh oleh nakes
Jawa-Bali	Rural	40	Female	Graduated SD/MI	Yes	Yes	Yes	TB	yes	TB description	Yes	Centre of Public health		No	6	Sudah dinyatakan sembuh oleh nakes
Jawa-Bali	Urban	70	Male	Never take education	No	Yes	No		yes	TB description	Yes	Goverment hospital		No	6	Sudah merasa enakan/tidak ada gejala lain
Jawa-Bali	Urban	35	Male	Graduated SD/MI	No	Yes	Yes	TB	yes	TB description	Yes	Goverment hospital		No	3	Sudah dinyatakan sembuh oleh nakes
Jawa-Bali	Urban	19	Female	Graduated SMA/MA	No	Yes	No		yes	Unknown	Yes	Lainnya	TIDAK TAHU	No	88	Lainnya	TIDAK TAHU
Jawa-Bali	Rural	40	Female	Graduated SD/MI	Yes	Yes	Yes	TB	yes	TB description	Yes	Centre of Public health		Yes
Jawa-Bali	Rural	51	Male	Graduated SD/MI	No	Yes	No		yes	TB description	Yes	Goverment hospital		No	12	Sudah dinyatakan sembuh oleh nakes
Jawa-Bali	Rural	57	Female	Never not yet Graduated SD/MI	No	Yes	Yes	TB	yes	TB description	Yes	Centre of Public health		No	6	Sudah dinyatakan sembuh oleh nakes
Jawa-Bali	Urban	45	Female	Never take education	No	Yes	Yes	TB	No		Yes	Clinic		No	5	Sudah dinyatakan sembuh oleh nakes
Jawa-Bali	Urban	39	Male	Graduated SMA/MA	No	Yes	Yes	TB	yes	TB description	Yes	Clinic		No	6	Sudah dinyatakan sembuh oleh nakes
Jawa-Bali	Urban	23	Female	Graduated SMA/MA	No	Yes	No		yes	TB description	Yes	Goverment hospital		No	12	Sudah dinyatakan sembuh oleh nakes
Jawa-Bali	Urban	26	Male	Graduated SMA/MA	No	Yes	Yes	TB	yes	TB description	Yes	Centre of Public health		Yes
Jawa-Bali	Rural	74	Female	Never take education	No	Yes	No		yes	TB description	Yes	Centre of Public health		No	6	Sudah merasa enakan/tidak ada gejala lain
Jawa-Bali	Rural	30	Male	Graduated SD/MI	No	Yes	Yes	TB	yes	TB description	Yes	Goverment hospital		No	1	Sudah dinyatakan sembuh oleh nakes
Jawa-Bali	Rural	45	Male	Graduated SD/MI	No	Yes	No		yes	TB description	Yes	Centre of Public health		No	6	Sudah merasa enakan/tidak ada gejala lain
Jawa-Bali	Urban	40	Male	Graduated SMP/MTs	No	Yes	Yes	TB	yes	TB description	Yes	Centre of Public health		No	3	Tidak ada orang yang mengambil obat
Jawa-Bali	Urban	64	Female	Never take education	No	Yes	No		yes	TB description	Yes	Goverment hospital		No	1	Sudah merasa enakan/tidak ada gejala lain
Jawa-Bali	Urban	56	Female	Graduated SD/MI	Yes	Yes	No		yes	TB description	Yes	Private hospital		No	6	Sudah dinyatakan sembuh oleh nakes
Jawa-Bali	Rural	46	Male	Graduated SD/MI	No	Yes	Yes	TB	No		Yes	Centre of Public health		No	6	Sudah dinyatakan sembuh oleh nakes
Jawa-Bali	Rural	65	Female	Never not yet Graduated SD/MI	Yes	Yes	Yes	TB	yes	TB description	Yes	Goverment hospital		No	9	Sudah dinyatakan sembuh oleh nakes
Jawa-Bali	Rural	17	Male	Graduated SMP/MTs	No	Yes	Yes	TB	yes	TB description	Yes	Centre of Public health		No	0	Sudah merasa enakan/tidak ada gejala lain
Jawa-Bali	Urban	35	Male	Graduated D4/S1	No	Yes	Yes	TB	yes	TB description	Yes	Clinic		No	12	Sudah dinyatakan sembuh oleh nakes
Jawa-Bali	Urban	20	Female	Graduated SMA/MA	No	Yes	No		yes	TB description	Yes	Private hospital		No	6	Sudah dinyatakan sembuh oleh nakes
Jawa-Bali	Urban	35	Female	Graduated SMA/MA	No	Yes	No		yes	TB description	Yes	Goverment hospital		No	6	Sudah dinyatakan sembuh oleh nakes
Jawa-Bali	Urban	35	Male	Graduated SMP/MTs	No	Yes	No		yes	TB description	Yes	Clinic		No	12	Sudah dinyatakan sembuh oleh nakes
Jawa-Bali	Urban	21	Female	Graduated SMA/MA	Yes	Yes	Yes	TB	yes	TB description	Yes	Centre of Public health		No	3	Takut efek samping dari obat
Jawa-Bali	Urban	58	Female	Graduated SMA/MA	No	Yes	No		yes	TB description	Yes	Private hospital		No	3	Merasa tidak ada perubahan
Jawa-Bali	Urban	73	Male	Graduated SD/MI	No	Yes	Yes	TB	yes	TB description	Yes	Centre of Public health		No	6	Sudah dinyatakan sembuh oleh nakes
Jawa-Bali	Rural	60	Female	Never not yet Graduated SD/MI	No	Yes	Yes	TB	yes	TB description	Yes	Goverment hospital		No	10	Sudah merasa enakan/tidak ada gejala lain
Jawa-Bali	Urban	27	Male	Graduated SMA/MA	No	Yes	Yes	TB	yes	TB description	Yes	Centre of Public health		No	6	Sudah dinyatakan sembuh oleh nakes
Jawa-Bali	Urban	61	Male	Graduated SMA/MA	Yes	Yes	Yes	TB	yes	TB description	Yes	Private hospital		No	12	Sudah dinyatakan sembuh oleh nakes
Jawa-Bali	Urban	49	Male	Graduated SMA/MA	No	Yes	Yes	TB	yes	TB description	Yes	Clinic		No	4	Sudah merasa enakan/tidak ada gejala lain
Jawa-Bali	Urban	30	Female	Graduated SMA/MA	No	Yes	No		yes	TB description	Yes	Doctor		No	6	Sudah dinyatakan sembuh oleh nakes
Jawa-Bali	Urban	19	Male	Graduated SMA/MA	No	Yes	Yes	TB	yes	TB description	Yes	Private hospital		No	6	Sudah merasa enakan/tidak ada gejala lain
Jawa-Bali	Urban	31	Male	Graduated D4/S1	No	Yes	Yes	TB	yes	TB description	Yes	Centre of Public health		No	6	Sudah merasa enakan/tidak ada gejala lain
Jawa-Bali	Rural	78	Female	Never not yet Graduated SD/MI	No	Yes	No		yes	Unknown	Yes	Goverment hospital		No	3	Sudah merasa enakan/tidak ada gejala lain
Jawa-Bali	Urban	45	Female	Graduated SMA/MA	No	Yes	Yes	TB	yes	TB description	Yes	Centre of Public health		No	6	Sudah merasa enakan/tidak ada gejala lain
Jawa-Bali	Urban	24	Male	Graduated SMA/MA	No	Yes	Yes	TB	yes	TB description	Yes	Goverment hospital		No	3	Sudah dinyatakan sembuh oleh nakes
Jawa-Bali	Urban	18	Female	Graduated SMP/MTs	No	Yes	No		yes	TB description	Yes	Goverment hospital		No	8	Sudah merasa enakan/tidak ada gejala lain
Jawa-Bali	Urban	56	Male	Never take education	No	Yes	Yes	TB	yes	TB description	Yes	Centre of Public health		No	12	Sudah merasa enakan/tidak ada gejala lain
Jawa-Bali	Urban	22	Female	Graduated SMA/MA	No	Yes	No		yes	TB description	Yes	Clinic		Yes
Jawa-Bali	Urban	24	Female	Graduated SMP/MTs	No	Yes	Yes	TB	yes	TB description	Yes	Centre of Public health		No	6	Sudah dinyatakan sembuh oleh nakes
Jawa-Bali	Urban	47	Male	Graduated SMA/MA	No	Yes	Yes	TB	yes	TB description	Yes	Clinic		No	3	Sudah merasa enakan/tidak ada gejala lain
Jawa-Bali	Urban	17	Male	Graduated SMP/MTs	No	Yes	No		yes	TB description	Yes	Goverment hospital		No	12	Sudah dinyatakan sembuh oleh nakes
Jawa-Bali	Urban	85	Female	Never take education	No	Yes	No		yes	TB description	Yes	Centre of Public health		No	3	Lainnya	TIDAK MAU BEROBAT
Jawa-Bali	Urban	20	Female	Graduated SMP/MTs	No	Yes	No		yes	TB description	Yes	Clinic		No	6	Sudah dinyatakan sembuh oleh nakes
Jawa-Bali	Urban	66	Female	Never take education	No	Yes	No		yes	TB description	Yes	Clinic		No	3	Sudah merasa enakan/tidak ada gejala lain
Jawa-Bali	Urban	24	Female	Graduated SMA/MA	No	Yes	No		yes	TB description	Yes	Clinic		No	6	Sudah dinyatakan sembuh oleh nakes
Jawa-Bali	Urban	17	Female	Graduated SMP/MTs	No	Yes	No		yes	Unknown	Yes	Clinic		No	1	Sudah merasa enakan/tidak ada gejala lain
Jawa-Bali	Urban	28	Male	Never take education	No	Yes	Yes	TB	yes	TB description	Yes	Goverment hospital		No	1	Sudah merasa enakan/tidak ada gejala lain
Jawa-Bali	Urban	35	Female	Graduated SD/MI	No	Yes	No		yes	TB description	Yes	Private hospital		No	6	Sudah dinyatakan sembuh oleh nakes
Jawa-Bali	Urban	28	Male	Graduated SMA/MA	No	Yes	Yes	TB	yes	TB description	Yes	Private hospital		No	6	Sudah dinyatakan sembuh oleh nakes
Jawa-Bali	Rural	43	Female	Graduated D4/S1	Yes	Yes	Yes	TB	yes	TB description	Yes	Goverment hospital		No	9	Sudah dinyatakan sembuh oleh nakes
Jawa-Bali	Urban	21	Male	Graduated D1/D2/D3	No	Yes	No		yes	TB description	Yes	Goverment hospital		No	6	Sudah dinyatakan sembuh oleh nakes
Jawa-Bali	Urban	28	Female	Graduated SMA/MA	No	Yes	No		yes	TB description	Yes	Private hospital		No	18	Sudah dinyatakan sembuh oleh nakes
Jawa-Bali	Urban	25	Female	Graduated SD/MI	No	Yes	Yes	TB	yes	TB description	Yes	Centre of Public health		No	3	Sudah merasa enakan/tidak ada gejala lain
Jawa-Bali	Urban	46	Female	Graduated D1/D2/D3	No	Yes	Yes	TB	yes	TB description	Yes	Private hospital		No	12	Sudah dinyatakan sembuh oleh nakes
Jawa-Bali	Rural	44	Male	Never not yet Graduated SD/MI	No	Yes	Yes	TB	yes	TB description	Yes	Doctor		No	12	Sudah merasa enakan/tidak ada gejala lain
Jawa-Bali	Urban	31	Male	Graduated SMA/MA	No	Yes	Yes	TB	yes	TB description	Yes	Centre of Public health		No	6	Sudah dinyatakan sembuh oleh nakes
Jawa-Bali	Rural	70	Male	Never not yet Graduated SD/MI	Yes	Yes	No		yes	TB description	Yes	Clinic		No	6	Sudah merasa enakan/tidak ada gejala lain
Jawa-Bali	Rural	69	Female	Never take education	No	Yes	Yes	TB	yes	TB description	Yes	Goverment hospital		No	6	Sudah dinyatakan sembuh oleh nakes
Jawa-Bali	Urban	47	Male	Graduated D1/D2/D3	No	Yes	Yes	TB	yes	TB description	Yes	Centre of Public health		No	6	Sudah dinyatakan sembuh oleh nakes
Jawa-Bali	Urban	54	Female	Graduated SD/MI	No	Yes	Yes	TB	No		Yes	Centre of Public health		No	12	Sudah dinyatakan sembuh oleh nakes
Jawa-Bali	Urban	27	Female	Graduated SMA/MA	No	Yes	Yes	TB	yes	TB description	Yes	Centre of Public health		No	6	Sudah merasa enakan/tidak ada gejala lain
Jawa-Bali	Urban	28	Female	Graduated SMA/MA	No	Yes	Yes	TB	yes	TB description	Yes	Goverment hospital		No	6	Sudah dinyatakan sembuh oleh nakes
Jawa-Bali	Rural	52	Female	Never take education	No	Yes	Yes	TB	yes	TB description	Yes	Private hospital		No	1	Sudah merasa enakan/tidak ada gejala lain
Jawa-Bali	Rural	60	Male	Graduated SD/MI	No	Yes	No		yes	TB description	Yes	Goverment hospital		No	3	Sudah dinyatakan sembuh oleh nakes
Jawa-Bali	Urban	57	Female	Graduated S2/S3	No	Yes	No		yes	TB description	Yes	Private hospital		No	1	Sudah merasa enakan/tidak ada gejala lain
Other	Rural	72	Male	Graduated SD/MI	Yes	Yes	No		No		Yes	Goverment hospital		No	6	Sudah merasa enakan/tidak ada gejala lain
Other	Urban	70	Female	Graduated SD/MI	No	Yes	Yes	TB	yes	TB description	Yes	Goverment hospital		No	6	Sudah dinyatakan sembuh oleh nakes
Other	Rural	33	Male	Graduated SMA/MA	No	Yes	Yes	TB	No		Yes	Centre of Public health		No	6	Sudah dinyatakan sembuh oleh nakes
Other	Rural	78	Male	Never take education	No	Yes	Yes	TB	yes	TB description	Yes	Goverment hospital		No	3	Tidak ada obat di faskes
Other	Urban	65	Female	Graduated D1/D2/D3	No	Yes	Yes	TB	yes	TB description	Yes	Goverment hospital		No	6	Sudah dinyatakan sembuh oleh nakes
Other	Urban	34	Female	Graduated SMP/MTs	No	Yes	No		yes	TB description	Yes	Goverment hospital		No	6	Sudah dinyatakan sembuh oleh nakes
Other	Urban	63	Female	Never not yet Graduated SD/MI	No	Yes	Yes	TB	No		Yes	Centre of Public health		No	3	Sudah merasa enakan/tidak ada gejala lain
Other	Rural	39	Male	Graduated SD/MI	No	Yes	No		yes	TB description	Yes	Goverment hospital		No	24	Merasa tidak ada perubahan
Other	Rural	30	Female	Never not yet Graduated SD/MI	No	Yes	Yes	TB	yes	TB description	Yes	Goverment hospital		No	6	Sudah dinyatakan sembuh oleh nakes
Other	Urban	30	Male	Graduated SD/MI	No	Yes	Yes	TB	yes	TB description	Yes	Centre of Public health		No	6	Sudah dinyatakan sembuh oleh nakes
Other	Urban	21	Female	Graduated SMA/MA	Yes	Yes	No		yes	TB description	No					Tidak ada orang yang mengambil obat
Other	Urban	28	Male	Graduated D4/S1	No	Yes	Yes	TB	yes	TB description	Yes	Centre of Public health		No	6	Sudah merasa enakan/tidak ada gejala lain
Other	Urban	35	Male	Graduated SMA/MA	No	Yes	Yes	TB	yes	TB description	Yes	Goverment hospital		No	6	Sudah dinyatakan sembuh oleh nakes
Other	Urban	60	Female	Never take education	No	Yes	Yes	TB	yes	TB description	Yes	Centre of Public health		No	6	Sudah dinyatakan sembuh oleh nakes
Other	Rural	48	Female	Graduated SD/MI	No	Yes	Yes	TB	yes	TB description	Yes	Goverment hospital		No	6	Sudah merasa enakan/tidak ada gejala lain
Other	Rural	80	Male	Never take education	No	Yes	Yes	TB	yes	TB description	Yes	Goverment hospital		No	2	Tidak ada obat di faskes
Other	Rural	48	Male	Never take education	No	Yes	Yes	TB	yes	TB description	Yes	Goverment hospital		No	6	Sudah merasa enakan/tidak ada gejala lain
Other	Rural	24	Male	Graduated SMA/MA	No	Yes	Yes	TB	No		Yes	Centre of Public health		No	5	Sudah dinyatakan sembuh oleh nakes
Other	Rural	32	Female	Graduated SMP/MTs	No	Yes	No		yes	TB description	Yes	Goverment hospital		No	24	Merasa tidak ada perubahan
Other	Rural	50	Female	Never take education	No	Yes	Yes	TB	yes	TB description	No					Tidak punya uang
Other	Rural	38	Male	Graduated SMA/MA	No	Yes	Yes	TB	yes	TB description	Yes	Doctor		No	6	Sudah dinyatakan sembuh oleh nakes
Other	Urban	56	Female	Never not yet Graduated SD/MI	No	Yes	Yes	TB	yes	TB description	Yes	Centre of Public health		No	4	Sudah merasa enakan/tidak ada gejala lain
Other	Rural	72	Male	Never take education	No	Yes	Yes	TB	yes	TB description	Yes	Centre of Public health		No	6	Sudah dinyatakan sembuh oleh nakes
Other	Rural	52	Male	Graduated SMA/MA	No	Yes	Yes	TB	yes	TB description	Yes	Goverment hospital		No	6	Sudah dinyatakan sembuh oleh nakes
Other	Urban	60	Male	Graduated SD/MI	No	Yes	Yes	TB	No		Yes	Centre of Public health		No	2	Sudah merasa enakan/tidak ada gejala lain
Other	Urban	50	Male	Graduated D4/S1	No	Yes	Yes	TB	No		Yes	Centre of Public health		No	6	Sudah dinyatakan sembuh oleh nakes
Other	Rural	25	Male	Graduated SMA/MA	Yes	Yes	Yes	TB	yes	TB description	Yes	Goverment hospital		Yes
Other	Rural	36	Female	Graduated SMA/MA	No	Yes	Yes	TB	yes	TB description	Yes	Centre of Public health		No	4	Takut efek samping dari obat
Other	Urban	53	Female	Never take education	No	Yes	Yes	Unknown	yes	Unknown	Yes	Goverment hospital		No	6	Sudah dinyatakan sembuh oleh nakes
Other	Urban	67	Female	Graduated SD/MI	No	Yes	Yes	TB	yes	TB description	Yes	Centre of Public health		No	6	Sudah dinyatakan sembuh oleh nakes
Other	Rural	45	Female	Never take education	No	Yes	Yes	TB	yes	TB description	Yes	Centre of Public health		No	1	Sudah dinyatakan sembuh oleh nakes
Other	Rural	40	Male	Graduated SMA/MA	No	Yes	Yes	TB	No		Yes	Goverment hospital		No	6	Sudah dinyatakan sembuh oleh nakes
Other	Rural	45	Male	Never take education	No	Yes	Yes	TB	yes	TB description	Yes	Doctor		No	6	Sudah dinyatakan sembuh oleh nakes
Other	Urban	59	Male	Never not yet Graduated SD/MI	No	Yes	Yes	TB	yes	TB description	Yes	Centre of Public health		No	0	Takut efek samping dari obat
Other	Urban	58	Female	Never not yet Graduated SD/MI	Yes	Yes	No		yes	TB description	Yes	Goverment hospital		No	12	Sudah merasa enakan/tidak ada gejala lain
Other	Urban	84	Male	Graduated D1/D2/D3	No	Yes	Yes	TB	yes	TB description	Yes	Goverment hospital		No	12	Sudah dinyatakan sembuh oleh nakes
Other	Rural	60	Female	Never take education	No	Yes	No		yes	TB description	Yes	Goverment hospital		No	1	Sudah merasa enakan/tidak ada gejala lain
Other	Urban	29	Male	Graduated SMA/MA	No	Yes	Yes	TB	yes	TB description	Yes	Centre of Public health		Yes
Other	Urban	34	Female	Graduated SMA/MA	No	Yes	No		yes	TB description	Yes	Doctor		No	6	Sudah dinyatakan sembuh oleh nakes
Other	Rural	57	Female	Graduated SMP/MTs	No	Yes	Yes	TB	yes	TB description	Yes	Goverment hospital		No	1	Merasa tidak ada perubahan
Other	Rural	25	Male	Graduated SMP/MTs	No	Yes	Yes	TB	yes	TB description	Yes	Centre of Public health		No	6	Sudah dinyatakan sembuh oleh nakes
Other	Urban	60	Male	Never not yet Graduated SD/MI	Yes	Yes	Yes	TB	yes	TB description	Yes	Centre of Public health		No	6	Sudah dinyatakan sembuh oleh nakes
Other	Urban	55	Male	Graduated SMA/MA	No	Yes	Yes	TB	yes	TB description	Yes	Centre of Public health		No	6	Lainnya	OAT SDH HBS DAN RESPONDEN BLM KONTROL LG
Other	Urban	53	Male	Graduated SD/MI	No	Yes	Yes	TB	yes	TB description	Yes	Centre of Public health		No	6	Sudah dinyatakan sembuh oleh nakes
Other	Urban	24	Male	Graduated SMA/MA	No	Yes	No		yes	Unknown	Yes	Doctor		No	6	Tidak punya uang
Other	Rural	20	Male	Graduated SD/MI	No	Yes	Yes	TB	yes	TB description	Yes	Centre of Public health		No	5	Sudah dinyatakan sembuh oleh nakes
Other	Rural	17	Female	Graduated SD/MI	No	Yes	No		yes	TB description	Yes	Goverment hospital		No	1	Sudah merasa enakan/tidak ada gejala lain
Other	Rural	34	Female	Graduated SMP/MTs	No	Yes	Yes	TB	No		Yes	Centre of Public health		No	1	Sudah merasa enakan/tidak ada gejala lain
Other	Urban	23	Male	Graduated SMA/MA	No	Yes	Yes	TB	No		Yes	Centre of Public health		No	2	Sudah merasa enakan/tidak ada gejala lain
Other	Urban	59	Male	Graduated SD/MI	No	Yes	Yes	TB	yes	TB description	Yes	Centre of Public health		No	3	Tidak ada orang yang mengambil obat
Other	Rural	52	Female	Never take education	No	Yes	No		No		Yes	Clinic		Yes
Other	Urban	55	Female	Never not yet Graduated SD/MI	No	Yes	No		yes	TB description	Yes	Centre of Public health		No	6	Sudah dinyatakan sembuh oleh nakes
Other	Rural	60	Female	Never take education	No	Yes	No		No		Yes	Centre of Public health		No	6	Sudah merasa enakan/tidak ada gejala lain
Other	Rural	45	Female	Graduated SMP/MTs	No	Yes	Yes	TB	No		Yes	Centre of Public health		No	6	Sudah dinyatakan sembuh oleh nakes
Other	Urban	42	Female	Graduated SMP/MTs	No	Yes	Yes	TB	yes	TB description	Yes	Doctor		No	6	Sudah dinyatakan sembuh oleh nakes
Other	Rural	41	Male	Graduated SMA/MA	No	Yes	Yes	TB	yes	TB description	Yes	Centre of Public health		No	1	Tidak punya uang
Other	Urban	43	Male	Graduated SMP/MTs	Yes	Yes	Yes	Unknown	yes	TB description	Yes	Goverment hospital		No	6	Sudah dinyatakan sembuh oleh nakes
Other	Rural	61	Male	Graduated SD/MI	No	Yes	No		yes	TB description	Yes	Private hospital		Yes
Other	Rural	67	Male	Never take education	No	Yes	Yes	TB	yes	TB description	Yes	Centre of Public health		No	6	Sudah dinyatakan sembuh oleh nakes
Other	Urban	46	Male	Graduated SD/MI	No	Yes	Yes	TB	yes	TB description	Yes	Goverment hospital		No	6	Sudah merasa enakan/tidak ada gejala lain
Other	Rural	57	Male	Graduated SD/MI	No	Yes	No		No		Yes	Centre of Public health		No	0	Sudah merasa enakan/tidak ada gejala lain
Other	Rural	43	Female	Graduated SMP/MTs	No	Yes	Yes	TB	yes	TB description	Yes	Centre of Public health		No	6	Sudah merasa enakan/tidak ada gejala lain
Other	Rural	18	Male	Graduated SMA/MA	No	Yes	Yes	TB	yes	TB description	Yes	Private hospital		Yes
Other	Rural	74	Male	Graduated SD/MI	No	Yes	No		yes	TB description	Yes	Centre of Public health		No	2	Sudah merasa enakan/tidak ada gejala lain
Other	Urban	32	Female	Graduated SMA/MA	No	Yes	Yes	Unknown	yes	TB description	Yes	Goverment hospital		No	6	Sudah dinyatakan sembuh oleh nakes
Other	Rural	37	Female	Graduated SD/MI	No	Yes	Yes	TB	No		Yes	Centre of Public health		No	8	Sudah merasa enakan/tidak ada gejala lain
Other	Rural	52	Female	Graduated SD/MI	No	Yes	Yes	TB	No		Yes	Centre of Public health		No	2	Sudah merasa enakan/tidak ada gejala lain
Other	Urban	29	Female	Graduated SMP/MTs	No	Yes	Yes	No TB	yes	TB description	Yes	Centre of Public health		No	9	Sudah dinyatakan sembuh oleh nakes
Other	Rural	50	Male	Graduated SD/MI	No	Yes	No		yes	TB description	Yes	Goverment hospital		No	6	Sudah merasa enakan/tidak ada gejala lain
Other	Rural	64	Female	Never not yet Graduated SD/MI	No	Yes	Yes	TB	No		Yes	Centre of Public health		No	6	Sudah merasa enakan/tidak ada gejala lain
Other	Rural	28	Male	Graduated D4/S1	No	Yes	No		No		Yes	Praktek nakes lain (perawat,bidan)		No	1	Tidak ada transportasi
Other	Rural	32	Male	Graduated SMP/MTs	No	Yes	Yes	Unknown	yes	Unknown	Yes	Private hospital		No	1	Tidak punya uang
Other	Rural	61	Male	Never not yet Graduated SD/MI	No	Yes	Yes	No TB	yes	TB description	Yes	Goverment hospital		No	6	Sudah dinyatakan sembuh oleh nakes
Other	Rural	57	Male	Graduated SMP/MTs	No	Yes	No		yes	TB description	Yes	Goverment hospital		No	0	Tidak punya uang
Other	Rural	41	Male	Never not yet Graduated SD/MI	Yes	Yes	Yes	TB	yes	TB description	Yes	Goverment hospital		No	6	Sudah dinyatakan sembuh oleh nakes
Other	Rural	35	Female	Graduated SD/MI	No	Yes	Yes	TB	No		Yes	Centre of Public health		Yes
Other	Urban	41	Male	Graduated SMA/MA	No	Yes	No		yes	Unknown	Yes	Doctor		No	6	Sudah dinyatakan sembuh oleh nakes
Other	Rural	46	Male	Graduated SMA/MA	Yes	Yes	Yes	TB	yes	TB description	Yes	Centre of Public health		No	6	Sudah merasa enakan/tidak ada gejala lain
Other	Rural	34	Male	Graduated D4/S1	No	Yes	Yes	TB	yes	TB description	Yes	Doctor		No	1	Sudah dinyatakan sembuh oleh nakes
Other	Rural	58	Female	Never take education	No	Yes	Yes	Unknown	yes	Unknown	Yes	Centre of Public health		Yes
Other	Urban	31	Female	Graduated SMA/MA	No	Yes	Yes	No TB	yes	TB description	Yes	Goverment hospital		No	3	Takut efek samping dari obat
Other	Rural	70	Female	Never take education	No	Yes	No		yes	TB description	Yes	Private hospital		No	1	Tidak ada transportasi
Other	Urban	24	Female	Graduated SMA/MA	No	Yes	No		yes	TB description	Yes	Goverment hospital		No	12	Sudah dinyatakan sembuh oleh nakes
Other	Urban	31	Male	Graduated SMA/MA	No	Yes	Yes	TB	yes	TB description	Yes	Goverment hospital		No	6	Sudah dinyatakan sembuh oleh nakes
Other	Urban	41	Male	Graduated SMP/MTs	No	Yes	Yes	TB	yes	TB description	Yes	Private hospital		No	6	Sudah merasa enakan/tidak ada gejala lain
Other	Rural	18	Male	Graduated SMP/MTs	No	Yes	No		yes	TB description	Yes	Goverment hospital		No	6	Sudah merasa enakan/tidak ada gejala lain
Other	Rural	41	Female	Graduated SD/MI	No	Yes	No		yes	TB description	Yes	Doctor		No	6	Sudah dinyatakan sembuh oleh nakes
Other	Urban	84	Male	Graduated SD/MI	No	Yes	Yes	TB	yes	TB description	Yes	Goverment hospital		No	3	Sudah dinyatakan sembuh oleh nakes
Other	Rural	51	Female	Graduated SD/MI	No	Yes	Yes	TB	No		Yes	Centre of Public health		No	6	Sudah dinyatakan sembuh oleh nakes
Other	Urban	38	Male	Graduated SD/MI	No	Yes	Yes	TB	yes	Unknown	Yes	Goverment hospital		No	6	Sudah dinyatakan sembuh oleh nakes
Other	Rural	60	Female	Graduated SD/MI	No	Yes	Yes	TB	yes	TB description	Yes	Centre of Public health		No	3	Sudah merasa enakan/tidak ada gejala lain
Other	Urban	56	Male	Graduated SD/MI	No	Yes	Yes	TB	No		Yes	Centre of Public health		No	1	Sudah merasa enakan/tidak ada gejala lain
Other	Rural	45	Male	Graduated SMP/MTs	No	Yes	Yes	TB	No		Yes	Centre of Public health		No	6	Sudah merasa enakan/tidak ada gejala lain
Other	Rural	40	Female	Graduated SMP/MTs	Yes	Yes	No		No		Yes	Centre of Public health		No	6	Sudah merasa enakan/tidak ada gejala lain
Other	Rural	33	Male	Never not yet Graduated SD/MI	No	Yes	No		yes	TB description	Yes	Doctor		No	14	Sudah dinyatakan sembuh oleh nakes
Other	Rural	63	Male	Graduated SD/MI	No	Yes	Yes	TB	yes	TB description	Yes	Goverment hospital		No	3	Tidak punya uang
Other	Urban	37	Female	Graduated SD/MI	No	Yes	Yes	TB	yes	TB description	Yes	Goverment hospital		No	6	Lainnya	PINDAH RUMAH DARI TEMPAT YANG DEKAT DENGAN PENGAMBILAN OBAT KE LUAR PULAU
Other	Urban	29	Male	Graduated SMA/MA	No	Yes	Yes	TB	No		Yes	Centre of Public health		No	3	Lainnya	PINDAH DAERAH
Other	Rural	65	Male	Graduated SD/MI	No	Yes	No		yes	TB description	Yes	Goverment hospital		No	3	Sudah dinyatakan sembuh oleh nakes
Other	Rural	73	Female	Never not yet Graduated SD/MI	No	Yes	No		No		Yes	Lainnya	ANAK (KERJA DI RS)	No	12	Kencing berwarna merah
Other	Urban	43	Female	Graduated SD/MI	No	Yes	No		yes	TB description	Yes	Doctor		No	1	Sudah dinyatakan sembuh oleh nakes
Other	Rural	48	Male	Graduated SMP/MTs	No	Yes	Yes	No TB	yes	TB description	Yes	Goverment hospital		No	6	Sudah merasa enakan/tidak ada gejala lain
Other	Urban	46	Male	Graduated SD/MI	Yes	Yes	Yes	TB	yes	TB description	Yes	Goverment hospital		No	6	Sudah merasa enakan/tidak ada gejala lain
Other	Rural	17	Male	Graduated SMP/MTs	No	Yes	Yes	TB	No		Yes	Centre of Public health		No	6	Sudah merasa enakan/tidak ada gejala lain
Other	Urban	40	Female	Never take education	Yes	Yes	Yes	TB	yes	TB description	Yes	Centre of Public health		No	6	Sudah dinyatakan sembuh oleh nakes
Other	Rural	42	Male	Graduated SMA/MA	No	Yes	Yes	TB	yes	TB description	Yes	Centre of Public health		No	6	Sudah dinyatakan sembuh oleh nakes
Other	Rural	47	Male	Graduated SMA/MA	No	Yes	Yes	TB	yes	TB description	Yes	Goverment hospital		No	2	Sudah merasa enakan/tidak ada gejala lain
Other	Urban	18	Male	Graduated SMA/MA	No	Yes	Yes	TB	yes	TB description	Yes	Centre of Public health		No	6	Sudah dinyatakan sembuh oleh nakes
Other	Rural	82	Male	Never not yet Graduated SD/MI	No	Yes	Yes	Unknown	No		Yes	Centre of Public health		No	36	Sudah dinyatakan sembuh oleh nakes
Other	Rural	50	Male	Graduated SMA/MA	No	Yes	No		yes	TB description	Yes	Private hospital		No	1	Sudah dinyatakan sembuh oleh nakes
Other	Rural	30	Male	Graduated SMA/MA	No	Yes	Yes	TB	yes	TB description	Yes	Goverment hospital		No	6	Sudah dinyatakan sembuh oleh nakes
Other	Urban	37	Female	Graduated SD/MI	No	Yes	Yes	TB	No		Yes	Centre of Public health		No	6	Sudah merasa enakan/tidak ada gejala lain
Other	Rural	49	Female	Never not yet Graduated SD/MI	No	Yes	Yes	TB	yes	TB description	Yes	Centre of Public health		No	12	Sudah dinyatakan sembuh oleh nakes
Other	Urban	53	Male	Graduated SMA/MA	No	Yes	Yes	TB	yes	TB description	Yes	Goverment hospital		No	6	Sudah dinyatakan sembuh oleh nakes
Other	Rural	54	Male	Graduated SMP/MTs	No	Yes	Yes	TB	yes	TB description	Yes	Goverment hospital		No	6	Sudah merasa enakan/tidak ada gejala lain
Other	Urban	38	Female	Never not yet Graduated SD/MI	No	Yes	Yes	TB	yes	TB description	Yes	Centre of Public health		No	9	Sudah dinyatakan sembuh oleh nakes
Other	Rural	45	Male	Graduated D4/S1	No	Yes	Yes	TB	yes	TB description	Yes	Centre of Public health		No	6	Sudah merasa enakan/tidak ada gejala lain
Other	Urban	69	Male	Graduated SD/MI	No	Yes	No		yes	TB description	Yes	Private hospital		Yes
Other	Rural	28	Female	Graduated SD/MI	No	Yes	Yes	TB	yes	TB description	Yes	Goverment hospital		No	6	Sudah dinyatakan sembuh oleh nakes
Other	Rural	15	Male	Never not yet Graduated SD/MI	No	Yes	Yes	TB	No		Yes	Centre of Public health		No	6	Sudah merasa enakan/tidak ada gejala lain
Other	Rural	75	Female	Never take education	No	Yes	Yes	TB	No		Yes	Praktek nakes lain (perawat,bidan)		No	12	Sudah merasa enakan/tidak ada gejala lain
Other	Rural	33	Female	Graduated SMA/MA	No	Yes	Yes	TB	yes	TB description	Yes	Goverment hospital		No	12	Sudah merasa enakan/tidak ada gejala lain
Other	Rural	55	Male	Graduated SD/MI	No	Yes	Yes	TB	yes	TB description	Yes	Centre of Public health		No	12	Sudah merasa enakan/tidak ada gejala lain
Other	Rural	55	Male	Never not yet Graduated SD/MI	No	Yes	Yes	Unknown	yes	Unknown	Yes	Goverment hospital		No	6	Tidak ada transportasi
Other	Urban	31	Female	Graduated D4/S1	Yes	Yes	Yes	TB	No		Yes	Centre of Public health		No	6	Sudah dinyatakan sembuh oleh nakes
Other	Rural	42	Male	Graduated SD/MI	No	Yes	Yes	TB	No		Yes	Goverment hospital		No	8	Sudah dinyatakan sembuh oleh nakes
Other	Urban	29	Male	Graduated SMP/MTs	No	Yes	Yes	TB	yes	TB description	Yes	Private hospital		No	6	Sudah dinyatakan sembuh oleh nakes
Other	Rural	60	Male	Graduated SMP/MTs	No	Yes	Yes	TB	yes	TB description	Yes	Private hospital		No	9	Sudah dinyatakan sembuh oleh nakes
Other	Rural	20	Female	Graduated SMA/MA	No	Yes	Yes	TB	yes	TB description	Yes	Goverment hospital		No	6	Sudah dinyatakan sembuh oleh nakes
Other	Urban	60	Female	Never not yet Graduated SD/MI	No	Yes	No		yes	TB description	Yes	Goverment hospital		No	6	Sudah dinyatakan sembuh oleh nakes
Other	Rural	56	Male	Graduated D4/S1	No	Yes	Yes	TB	yes	TB description	Yes	Goverment hospital		No	5	Sudah dinyatakan sembuh oleh nakes
Other	Rural	66	Male	Graduated SD/MI	No	Yes	Yes	TB	yes	TB description	Yes	Centre of Public health		No	6	Sudah dinyatakan sembuh oleh nakes
Other	Urban	29	Female	Graduated SD/MI	No	Yes	Yes	TB	yes	TB description	Yes	Goverment hospital		No	6	Sudah dinyatakan sembuh oleh nakes
Other	Rural	69	Male	Graduated SD/MI	No	Yes	Yes	Unknown	yes	Unknown	Yes	Goverment hospital		No	1	Sudah merasa enakan/tidak ada gejala lain
Other	Urban	38	Male	Graduated SMA/MA	Yes	Yes	Yes	TB	yes	TB description	Yes	Goverment hospital		No	1	Sudah dinyatakan sembuh oleh nakes
Other	Rural	48	Male	Graduated SD/MI	No	Yes	Yes	Unknown	No		Yes	Centre of Public health		No	1	Sudah merasa enakan/tidak ada gejala lain
Other	Urban	40	Male	Graduated D4/S1	No	Yes	Yes	TB	yes	TB description	Yes	Doctor		No	12	Sudah dinyatakan sembuh oleh nakes
Other	Rural	55	Male	Graduated SD/MI	No	Yes	No		yes	TB description	Yes	Private hospital		No	6	Sudah dinyatakan sembuh oleh nakes
Other	Rural	49	Female	Graduated SD/MI	No	Yes	Yes	TB	yes	TB description	Yes	Goverment hospital		No	6	Sudah dinyatakan sembuh oleh nakes
Other	Urban	58	Male	Graduated SD/MI	No	Yes	Yes	Unknown	yes	TB description	Yes	Centre of Public health		Yes
Other	Rural	58	Male	Never not yet Graduated SD/MI	No	Yes	No		yes	TB description	Yes	Goverment hospital		No	6	Sudah merasa enakan/tidak ada gejala lain
Other	Urban	53	Female	Graduated D4/S1	No	Yes	No		yes	TB description	Yes	Private hospital		No	3	Sudah merasa enakan/tidak ada gejala lain
Other	Rural	32	Male	Graduated SD/MI	No	Yes	Yes	TB	yes	TB description	Yes	Goverment hospital		No	6	Sudah merasa enakan/tidak ada gejala lain
Other	Rural	43	Male	Graduated SD/MI	No	Yes	No		yes	TB description	Yes	Doctor		No	6	Sudah dinyatakan sembuh oleh nakes
Other	Urban	52	Male	Graduated SMP/MTs	No	Yes	No		yes	Unknown	Yes	Private hospital		No	6	Sudah dinyatakan sembuh oleh nakes
Other	Urban	44	Female	Graduated SMP/MTs	No	Yes	No		yes	TB description	Yes	Goverment hospital		No	1	Sudah dinyatakan sembuh oleh nakes
Other	Urban	64	Male	Never not yet Graduated SD/MI	No	Yes	No		yes	TB description	Yes	Goverment hospital		No	12	Sudah merasa enakan/tidak ada gejala lain
Other	Urban	49	Male	Graduated SMA/MA	No	Yes	No		yes	Unknown	Yes	Goverment hospital		No	1	Sudah merasa enakan/tidak ada gejala lain
Other	Urban	28	Female	Never not yet Graduated SD/MI	Yes	Yes	Yes	TB	No		Yes	Centre of Public health		No	6	Sudah dinyatakan sembuh oleh nakes
Other	Urban	46	Male	Graduated SMP/MTs	No	Yes	Yes	TB	yes	TB description	Yes	Goverment hospital		No	6	Sudah dinyatakan sembuh oleh nakes
Other	Urban	30	Male	Graduated SMA/MA	No	Yes	No		yes	TB description	Yes	Goverment hospital		No	6	Sudah dinyatakan sembuh oleh nakes
Other	Urban	23	Female	Graduated SMA/MA	No	Yes	Yes	TB	No		Yes	Centre of Public health		No	6	Sudah dinyatakan sembuh oleh nakes
Other	Urban	61	Female	Graduated D4/S1	No	Yes	Yes	TB	yes	TB description	Yes	Goverment hospital		No	6	Sudah dinyatakan sembuh oleh nakes
Other	Rural	41	Female	Graduated SD/MI	No	Yes	No		yes	TB description	Yes	Centre of Public health		No	6	Sudah dinyatakan sembuh oleh nakes
Other	Rural	22	Male	Graduated SMP/MTs	No	Yes	Yes	TB	No		Yes	Centre of Public health		No	3	Tidak ada obat di faskes
Other	Rural	56	Male	Graduated SD/MI	No	Yes	Yes	TB	yes	Unknown	Yes	Goverment hospital		No	9	Sudah dinyatakan sembuh oleh nakes
Other	Rural	44	Male	Graduated SMA/MA	No	Yes	Yes	TB	No		Yes	Centre of Public health		No	6	Sudah dinyatakan sembuh oleh nakes
Other	Urban	70	Male	Graduated SD/MI	No	Yes	No		yes	TB description	Yes	Goverment hospital		No	12	Sudah dinyatakan sembuh oleh nakes
Other	Urban	43	Male	Graduated SMA/MA	No	Yes	No		yes	TB description	Yes	Goverment hospital		No	6	Sudah dinyatakan sembuh oleh nakes
Other	Urban	44	Male	Graduated SMA/MA	No	Yes	Yes	TB	yes	TB description	Yes	Centre of Public health		No	6	Sudah dinyatakan sembuh oleh nakes
Other	Urban	49	Female	Graduated SMA/MA	No	Yes	Yes	Unknown	yes	Unknown	Yes	Centre of Public health		No	12	Sudah merasa enakan/tidak ada gejala lain
Other	Urban	32	Female	Graduated D4/S1	No	Yes	Yes	TB	yes	TB description	Yes	Goverment hospital		No	1	Takut efek samping dari obat
Other	Urban	49	Male	Graduated D4/S1	No	Yes	Yes	TB	yes	TB description	Yes	Doctor		No	8	Sudah dinyatakan sembuh oleh nakes
Other	Urban	42	Male	Graduated SMP/MTs	No	Yes	No		yes	TB description	Yes	Doctor		No	6	Sudah dinyatakan sembuh oleh nakes
Other	Urban	43	Female	Graduated SD/MI	No	Yes	No		yes	TB description	Yes	Centre of Public health		No	5	Sudah merasa enakan/tidak ada gejala lain
Other	Urban	70	Female	Graduated SD/MI	No	Yes	Yes	TB	yes	TB description	Yes	Goverment hospital		No	2	Sudah dinyatakan sembuh oleh nakes
Other	Rural	26	Female	Graduated SD/MI	No	Yes	Yes	TB	No		Yes	Centre of Public health		No	6	Lainnya	PINDAH DAN HABIS OBATNYA
Other	Urban	52	Female	Never not yet Graduated SD/MI	No	Yes	No		No		Yes	Praktek nakes lain (perawat,bidan)		No	6	Sudah merasa enakan/tidak ada gejala lain
Other	Urban	71	Female	Graduated SMA/MA	No	Yes	Yes	TB	No		Yes	Centre of Public health		No	6	Sudah dinyatakan sembuh oleh nakes
Other	Rural	60	Male	Never not yet Graduated SD/MI	No	Yes	Yes	TB	No		Yes	Centre of Public health		Yes
Other	Urban	35	Male	Graduated SMP/MTs	Yes	Yes	Yes	TB	yes	TB description	Yes	Goverment hospital		No	12	Sudah dinyatakan sembuh oleh nakes
Other	Urban	33	Male	Graduated SMP/MTs	No	Yes	Yes	TB	No		Yes	Centre of Public health		No	8	Sudah dinyatakan sembuh oleh nakes
Other	Urban	41	Male	Graduated SMA/MA	No	Yes	No		yes	Unknown	Yes	Goverment hospital		No	6	Sudah dinyatakan sembuh oleh nakes
Other	Urban	33	Female	Graduated SMA/MA	No	Yes	Yes	TB	yes	TB description	Yes	Private hospital		Yes
Other	Rural	41	Male	Graduated SD/MI	No	Yes	Yes	TB	No		Yes	Centre of Public health		No	6	Sudah dinyatakan sembuh oleh nakes
Other	Urban	40	Male	Graduated SD/MI	No	Yes	Yes	TB	yes	TB description	No					Tidak ada orang yang mengambil obat
Other	Urban	36	Female	Graduated SMA/MA	No	Yes	No		No		Yes	Praktek nakes lain (perawat,bidan)		No	9	Sudah dinyatakan sembuh oleh nakes
Other	Rural	32	Male	Graduated SD/MI	Yes	Yes	No		yes	TB description	Yes	Private hospital		No	2	Sudah merasa enakan/tidak ada gejala lain
Other	Urban	32	Male	Graduated SMP/MTs	No	Yes	No		yes	TB description	Yes	Praktek nakes lain (perawat,bidan)		No	5	Sudah dinyatakan sembuh oleh nakes
Other	Urban	51	Male	Graduated SD/MI	No	Yes	No		yes	Unknown	Yes	Apotik/toko obat/warung		No	8	Tidak punya uang
Other	Rural	38	Female	Graduated SMP/MTs	No	Yes	Yes	TB	yes	TB description	Yes	Doctor		No	6	Sudah dinyatakan sembuh oleh nakes
Other	Urban	58	Female	Graduated D1/D2/D3	No	Yes	Yes	TB	yes	TB description	Yes	Centre of Public health		No	6	Sudah dinyatakan sembuh oleh nakes
Other	Rural	35	Female	Graduated SD/MI	No	Yes	No		yes	TB description	Yes	Centre of Public health		No	3	Tidak ada transportasi
Other	Urban	15	Female	Graduated SD/MI	No	Yes	No		yes	TB description	Yes	Centre of Public health		No	6	Sudah dinyatakan sembuh oleh nakes
Other	Urban	53	Male	Graduated D4/S1	No	Yes	Yes	TB	yes	TB description	Yes	Doctor		No	9	Sudah dinyatakan sembuh oleh nakes
Other	Rural	47	Male	Graduated SD/MI	No	Yes	Yes	TB	yes	TB description	Yes	Goverment hospital		No	3	Tidak punya uang
Other	Urban	35	Male	Never not yet Graduated SD/MI	No	Yes	Yes	TB	yes	TB description	Yes	Centre of Public health		No	5	Merasa tidak ada perubahan
Other	Urban	26	Female	Graduated D4/S1	Yes	Yes	Yes	TB	yes	TB description	Yes	Doctor		No	6	Sudah dinyatakan sembuh oleh nakes
Other	Urban	30	Female	Graduated SMA/MA	No	Yes	Yes	TB	yes	TB description	Yes	Centre of Public health		No	6	Sudah merasa enakan/tidak ada gejala lain
Other	Urban	68	Female	Never not yet Graduated SD/MI	No	Yes	No		yes	TB description	Yes	Goverment hospital		No	2	Sudah dinyatakan sembuh oleh nakes
Other	Urban	55	Female	Graduated D4/S1	No	Yes	Yes	TB	yes	TB description	Yes	Doctor		No	6	Sudah dinyatakan sembuh oleh nakes
Other	Urban	65	Male	Graduated SD/MI	No	Yes	Yes	TB	No		Yes	Goverment hospital		Yes
Other	Rural	57	Male	Never not yet Graduated SD/MI	No	Yes	Yes	TB	yes	TB description	Yes	Goverment hospital		No	6	Sudah dinyatakan sembuh oleh nakes
Other	Urban	23	Female	Graduated SMA/MA	No	Yes	Yes	TB	yes	TB description	Yes	Goverment hospital		No	6	Sudah dinyatakan sembuh oleh nakes
Other	Urban	41	Female	Graduated SMP/MTs	No	Yes	Yes	TB	yes	TB description	Yes	Goverment hospital		No	6	Sudah dinyatakan sembuh oleh nakes
Other	Urban	58	Male	Graduated D4/S1	No	Yes	Yes	TB	yes	TB description	Yes	Goverment hospital		No	12	Sudah dinyatakan sembuh oleh nakes
Other	Urban	43	Male	Never not yet Graduated SD/MI	No	Yes	Yes	TB	yes	TB description	Yes	Centre of Public health		No	6	Sudah dinyatakan sembuh oleh nakes
Other	Urban	61	Male	Graduated SMP/MTs	No	Yes	No		yes	TB description	Yes	Doctor		No	6	Sudah dinyatakan sembuh oleh nakes
Other	Urban	69	Male	Never not yet Graduated SD/MI	No	Yes	Yes	TB	yes	TB description	Yes	Goverment hospital		No	6	Sudah dinyatakan sembuh oleh nakes
Other	Rural	74	Female	Never not yet Graduated SD/MI	No	Yes	Yes	TB	No		Yes	Centre of Public health		No	6	Lainnya	PINDAH RUMAH
Other	Rural	55	Male	Graduated SD/MI	No	Yes	No		yes	TB description	Yes	Private hospital		No	6	Sudah merasa enakan/tidak ada gejala lain
Other	Urban	40	Male	Graduated SMA/MA	No	Yes	No		No		Yes	Doctor		No	12	Sudah dinyatakan sembuh oleh nakes
Other	Urban	41	Female	Graduated SMP/MTs	No	Yes	Yes	TB	yes	TB description	Yes	Centre of Public health		No	5	Sudah dinyatakan sembuh oleh nakes
Other	Urban	59	Male	Graduated SD/MI	No	Yes	No		yes	TB description	Yes	Goverment hospital		No	6	Tidak ada orang yang mengambil obat
Other	Urban	42	Male	Graduated SMA/MA	No	Yes	No		yes	TB description	Yes	Doctor		No	0	Tidak ada orang yang mengambil obat
Other	Urban	48	Female	Never not yet Graduated SD/MI	No	Yes	Yes	TB	yes	TB description	Yes	Goverment hospital		No	12	Sudah dinyatakan sembuh oleh nakes
Other	Rural	17	Female	Graduated SMP/MTs	Yes	Yes	Yes	TB	yes	TB description	Yes	Centre of Public health		No	6	Sudah dinyatakan sembuh oleh nakes
Other	Urban	38	Male	Graduated SD/MI	No	Yes	Yes	TB	yes	TB description	Yes	Centre of Public health		No	6	Sudah dinyatakan sembuh oleh nakes
Other	Urban	36	Female	Graduated D4/S1	No	Yes	Yes	TB	yes	TB description	Yes	Goverment hospital		No	6	Sudah dinyatakan sembuh oleh nakes
Other	Urban	53	Female	Graduated SD/MI	Yes	Yes	Yes	TB	yes	TB description	Yes	Doctor		No	6	Sudah dinyatakan sembuh oleh nakes
Other	Urban	59	Male	Graduated SMP/MTs	No	Yes	Yes	TB	yes	TB description	Yes	Centre of Public health		No	6	Sudah dinyatakan sembuh oleh nakes
Other	Urban	41	Male	Graduated SMA/MA	No	Yes	No		yes	TB description	Yes	Centre of Public health		No	3	Sudah dinyatakan sembuh oleh nakes
Other	Urban	42	Female	Graduated SD/MI	No	Yes	Yes	TB	No		Yes	Centre of Public health		No	6	Sudah dinyatakan sembuh oleh nakes
Other	Rural	40	Male	Graduated SD/MI	No	Yes	Yes	TB	yes	TB description	Yes	Goverment hospital		No	6	Sudah dinyatakan sembuh oleh nakes
Other	Rural	68	Female	Graduated SD/MI	No	Yes	Yes	TB	yes	TB description	Yes	Private hospital		No	6	Sudah dinyatakan sembuh oleh nakes
Other	Rural	55	Female	Never not yet Graduated SD/MI	Yes	Yes	Yes	TB	yes	TB description	Yes	Goverment hospital		No	6	Sudah dinyatakan sembuh oleh nakes
Other	Urban	53	Male	Graduated SD/MI	No	Yes	Yes	TB	yes	TB description	Yes	Centre of Public health		Yes
Other	Urban	40	Female	Never take education	No	Yes	No		yes	TB description	Yes	Centre of Public health		No	12	Sudah dinyatakan sembuh oleh nakes
Other	Urban	28	Male	Graduated SMA/MA	No	Yes	Yes	TB	yes	TB description	Yes	Centre of Public health		No	6	Sudah dinyatakan sembuh oleh nakes
Other	Urban	40	Female	Graduated SMA/MA	No	Yes	Yes	TB	yes	TB description	Yes	Centre of Public health		No	6	Sudah merasa enakan/tidak ada gejala lain
Other	Urban	24	Male	Graduated SMA/MA	No	Yes	No		yes	TB description	Yes	Doctor		No	2	Sudah dinyatakan sembuh oleh nakes
Other	Urban	50	Male	Graduated SMA/MA	No	Yes	Yes	TB	yes	TB description	Yes	Private hospital		No	18	Sudah dinyatakan sembuh oleh nakes
Other	Urban	41	Female	Graduated SMA/MA	No	Yes	No		yes	TB description	Yes	Doctor		No	3	Sudah merasa enakan/tidak ada gejala lain
Other	Urban	63	Male	Graduated SD/MI	No	Yes	Yes	TB	yes	TB description	Yes	Private hospital		No	3	Sudah merasa enakan/tidak ada gejala lain
Other	Rural	78	Female	Graduated SMP/MTs	No	Yes	No		yes	TB description	Yes	Goverment hospital		No	12	Sudah merasa enakan/tidak ada gejala lain
Other	Urban	22	Male	Graduated SMA/MA	No	Yes	Yes	TB	yes	TB description	Yes	Private hospital		No	24	Sudah merasa enakan/tidak ada gejala lain
Other	Rural	79	Female	Never not yet Graduated SD/MI	No	Yes	No		yes	TB description	Yes	Doctor		No	1	Tidak punya uang
Other	Rural	62	Female	Graduated SD/MI	No	Yes	Yes	TB	yes	TB description	Yes	Centre of Public health		No	1	Takut efek samping dari obat
Other	Rural	77	Female	Graduated SD/MI	No	Yes	Yes	TB	yes	TB description	Yes	Goverment hospital		No	6	Sudah merasa enakan/tidak ada gejala lain
Other	Rural	71	Female	Graduated SD/MI	No	Yes	Yes	TB	yes	TB description	Yes	Private hospital		No	12	Sudah merasa enakan/tidak ada gejala lain
Other	Urban	40	Male	Graduated SMA/MA	No	Yes	No		yes	TB description	Yes	Centre of Public health		No	6	Sudah dinyatakan sembuh oleh nakes
Other	Urban	37	Female	Graduated SMA/MA	No	Yes	Yes	TB	yes	TB description	Yes	Private hospital		No	6	Sudah merasa enakan/tidak ada gejala lain
Other	Urban	65	Male	Graduated SMA/MA	No	Yes	No		yes	TB description	Yes	Goverment hospital		No	6	Sudah merasa enakan/tidak ada gejala lain
Other	Urban	25	Male	Graduated SMA/MA	No	Yes	No		No		Yes	Centre of Public health		No	6	Sudah merasa enakan/tidak ada gejala lain
Other	Rural	60	Female	Graduated SD/MI	No	Yes	Yes	TB	No		Yes	Centre of Public health		No	6	Sudah dinyatakan sembuh oleh nakes
Other	Rural	56	Male	Graduated SMP/MTs	No	Yes	No		yes	TB description	Yes	Doctor		Yes
Other	Rural	45	Male	Never not yet Graduated SD/MI	No	Yes	Yes	TB	No		Yes	Centre of Public health		No	6	Sudah dinyatakan sembuh oleh nakes
Other	Urban	32	Female	Graduated SMA/MA	No	Yes	No		yes	TB description	Yes	Doctor		No	7	Sudah merasa enakan/tidak ada gejala lain
Other	Urban	36	Male	Graduated SMP/MTs	No	Yes	No		yes	TB description	Yes	Doctor		No	6	Sudah dinyatakan sembuh oleh nakes
Other	Rural	55	Male	Graduated SD/MI	No	Yes	Yes	TB	yes	TB description	Yes	Private hospital		No	6	Sudah merasa enakan/tidak ada gejala lain
Other	Rural	35	Male	Graduated SD/MI	No	Yes	Yes	TB	yes	TB description	Yes	Centre of Public health		No	6	Sudah merasa enakan/tidak ada gejala lain
Other	Urban	49	Male	Graduated SMP/MTs	No	Yes	No		yes	TB description	Yes	Private hospital		No	6	Sudah merasa enakan/tidak ada gejala lain
Other	Rural	38	Female	Graduated SD/MI	Yes	Yes	Yes	TB	No		Yes	Centre of Public health		No	6	Sudah merasa enakan/tidak ada gejala lain
Other	Rural	51	Male	Graduated SD/MI	No	Yes	Yes	TB	yes	TB description	Yes	Goverment hospital		No	0	Sudah merasa enakan/tidak ada gejala lain
Other	Urban	61	Female	Graduated SMA/MA	No	Yes	No		yes	TB description	Yes	Doctor		No	6	Sudah dinyatakan sembuh oleh nakes
Other	Urban	76	Female	Never not yet Graduated SD/MI	No	Yes	Yes	TB	yes	TB description	Yes	Goverment hospital		No	1	Takut efek samping dari obat
Other	Rural	49	Male	Graduated SMA/MA	No	Yes	Yes	TB	yes	TB description	Yes	Goverment hospital		No	5	Sudah dinyatakan sembuh oleh nakes
Other	Urban	51	Female	Graduated SD/MI	No	Yes	Yes	TB	yes	TB description	Yes	Centre of Public health		No	6	Sudah dinyatakan sembuh oleh nakes
Other	Urban	40	Female	Graduated SMA/MA	No	Yes	Yes	TB	yes	TB description	Yes	Private hospital		No	1	Sudah dinyatakan sembuh oleh nakes
Other	Urban	51	Female	Never not yet Graduated SD/MI	No	Yes	Yes	TB	No		Yes	Centre of Public health		No	6	Sudah dinyatakan sembuh oleh nakes
Other	Urban	20	Female	Graduated SMA/MA	No	Yes	No		yes	TB description	Yes	Goverment hospital		No	6	Sudah dinyatakan sembuh oleh nakes
Other	Urban	33	Female	Graduated D4/S1	No	Yes	Yes	TB	yes	TB description	Yes	Centre of Public health		No	6	Sudah dinyatakan sembuh oleh nakes
Other	Urban	61	Male	Graduated SMA/MA	No	Yes	No		yes	TB description	Yes	Private hospital		No	1	Sudah merasa enakan/tidak ada gejala lain
Other	Urban	30	Male	Graduated SD/MI	No	Yes	Yes	TB	No		Yes	Centre of Public health		No	1	Lainnya	PINDAH RUMAH, PENGOBATAN TIDAK DILANJUTKAN
Other	Urban	64	Female	Never not yet Graduated SD/MI	No	Yes	Yes	TB	yes	TB description	Yes	Goverment hospital		No	6	Sudah dinyatakan sembuh oleh nakes
Other	Rural	65	Male	Graduated D4/S1	No	Yes	Yes	TB	yes	TB description	Yes	Private hospital		No	6	Sudah dinyatakan sembuh oleh nakes
Other	Rural	52	Male	Graduated SD/MI	No	Yes	Yes	TB	No		Yes	Private hospital		No	6	Sudah merasa enakan/tidak ada gejala lain
Other	Rural	46	Male	Never not yet Graduated SD/MI	No	Yes	No		yes	TB description	Yes	Doctor		No	4	Sudah merasa enakan/tidak ada gejala lain
Other	Rural	57	Male	Graduated SMP/MTs	No	Yes	Yes	TB	yes	TB description	Yes	Centre of Public health		No	6	Sudah dinyatakan sembuh oleh nakes
Other	Rural	23	Female	Graduated SD/MI	No	Yes	Yes	TB	No		Yes	Centre of Public health		No	6	Merasa tidak ada perubahan
Other	Rural	49	Male	Graduated SMP/MTs	No	Yes	Yes	TB	yes	TB description	Yes	Centre of Public health		No	6	Sudah merasa enakan/tidak ada gejala lain
Other	Rural	19	Male	Graduated SMP/MTs	No	Yes	Yes	TB	No		Yes	Centre of Public health		No	3	Tidak ada transportasi
Other	Rural	44	Male	Graduated SD/MI	No	Yes	Yes	TB	yes	TB description	Yes	Goverment hospital		Yes
Other	Rural	66	Male	Graduated SMA/MA	No	Yes	Yes	TB	yes	TB description	Yes	Goverment hospital		No	6	Sudah dinyatakan sembuh oleh nakes
Other	Rural	32	Female	Graduated SD/MI	No	Yes	Yes	TB	No		Yes	Centre of Public health		No	6	Sudah dinyatakan sembuh oleh nakes
Other	Rural	30	Female	Graduated SD/MI	No	Yes	Yes	TB	yes	TB description	Yes	Centre of Public health		No	6	Sudah dinyatakan sembuh oleh nakes
Other	Rural	51	Female	Never not yet Graduated SD/MI	No	Yes	Yes	Unknown	yes	Unknown	Yes	Goverment hospital		No	3	Sudah merasa enakan/tidak ada gejala lain
Other	Rural	58	Female	Graduated SD/MI	No	Yes	No		yes	TB description	Yes	Private hospital		No	12	Sudah dinyatakan sembuh oleh nakes
Other	Rural	53	Male	Graduated SMP/MTs	No	Yes	Yes	TB	yes	TB description	Yes	Private hospital		No	1	Sudah merasa enakan/tidak ada gejala lain
Other	Rural	24	Male	Graduated SD/MI	No	Yes	Yes	TB	yes	Unknown	Yes	Centre of Public health		No	6	Sudah merasa enakan/tidak ada gejala lain
Other	Rural	55	Male	Never not yet Graduated SD/MI	No	Yes	Yes	TB	yes	TB description	Yes	Goverment hospital		No	6	Lainnya	BERALIH KEOBAT HERBAL
Other	Urban	32	Female	Graduated D4/S1	Yes	Yes	Yes	TB	yes	TB description	Yes	Doctor		No	6	Sudah dinyatakan sembuh oleh nakes
Other	Rural	48	Male	Graduated SMA/MA	No	Yes	No		yes	TB description	Yes	Private hospital		No	1	Sudah merasa enakan/tidak ada gejala lain
Other	Rural	30	Female	Graduated SD/MI	No	Yes	Yes	TB	No		Yes	Centre of Public health		No	6	Sudah dinyatakan sembuh oleh nakes
Other	Urban	26	Male	Graduated SD/MI	No	Yes	No		yes	TB description	Yes	Centre of Public health		No	1	Takut efek samping dari obat
Other	Rural	70	Female	Graduated SMP/MTs	No	Yes	Yes	TB	yes	TB description	Yes	Goverment hospital		No	3	Sudah merasa enakan/tidak ada gejala lain
Other	Urban	47	Male	Graduated SMP/MTs	No	Yes	Yes	TB	yes	TB description	Yes	Doctor		No	3	Sudah dinyatakan sembuh oleh nakes
Other	Rural	58	Male	Never take education	No	Yes	Yes	TB	No		Yes	Centre of Public health		No	6	Sudah merasa enakan/tidak ada gejala lain
Other	Urban	58	Female	Graduated SD/MI	No	Yes	No		yes	TB description	Yes	Goverment hospital		No	1	Lainnya	BIROKRASI MENYULITKAN DI RS
Other	Urban	47	Male	Graduated SMA/MA	No	Yes	Yes	TB	yes	TB description	Yes	Goverment hospital		No	3	Sudah dinyatakan sembuh oleh nakes
Other	Urban	72	Male	Graduated SMA/MA	No	Yes	Yes	TB	yes	TB description	Yes	Goverment hospital		No	6	Sudah dinyatakan sembuh oleh nakes
Other	Urban	56	Female	Graduated SMP/MTs	No	Yes	Yes	TB	yes	TB description	Yes	Centre of Public health		No	6	Sudah dinyatakan sembuh oleh nakes
Other	Urban	62	Female	Graduated SD/MI	No	Yes	Yes	TB	No		Yes	Centre of Public health		No	2	Tidak ada orang yang mengambil obat
Other	Rural	21	Female	Graduated SMA/MA	No	Yes	Yes	TB	No		Yes	Centre of Public health		No	6	Sudah dinyatakan sembuh oleh nakes
Other	Rural	66	Female	Graduated SD/MI	No	Yes	No		yes	TB description	Yes	Goverment hospital		No	1	Tidak ada transportasi
Other	Rural	44	Female	Graduated SD/MI	Yes	Yes	Yes	TB	yes	TB description	Yes	Goverment hospital		No	6	Sudah dinyatakan sembuh oleh nakes
Other	Rural	45	Female	Graduated SMP/MTs	No	Yes	No		yes	TB description	Yes	Private hospital		No	1	Sudah merasa enakan/tidak ada gejala lain
Other	Rural	37	Male	Graduated SMP/MTs	No	Yes	Yes	TB	yes	TB description	Yes	Goverment hospital		No	6	Sudah merasa enakan/tidak ada gejala lain
Other	Rural	30	Male	Graduated SMA/MA	No	Yes	Yes	TB	No		Yes	Centre of Public health		No	6	Sudah dinyatakan sembuh oleh nakes
Other	Rural	55	Male	Never not yet Graduated SD/MI	No	Yes	Yes	TB	No		Yes	Centre of Public health		No	6	Sudah dinyatakan sembuh oleh nakes
Other	Urban	36	Male	Graduated SMA/MA	No	Yes	Yes	TB	yes	TB description	Yes	Centre of Public health		No	6	Sudah merasa enakan/tidak ada gejala lain
Other	Rural	49	Male	Graduated SD/MI	No	Yes	No		yes	No TB description	Yes	Centre of Public health		No	1	Sudah merasa enakan/tidak ada gejala lain
Other	Rural	29	Male	Graduated SMP/MTs	No	Yes	No		yes	TB description	Yes	Goverment hospital		No	3	Tidak punya uang
Other	Rural	24	Female	Graduated D1/D2/D3	No	Yes	Yes	TB	yes	TB description	Yes	Centre of Public health		No	3	Sudah merasa enakan/tidak ada gejala lain
Other	Urban	76	Male	Graduated SD/MI	No	Yes	Yes	Unknown	yes	Unknown	Yes	Private hospital		No	3	Sudah merasa enakan/tidak ada gejala lain
Other	Rural	52	Female	Graduated SD/MI	No	Yes	Yes	TB	No		Yes	Goverment hospital		No	6	Sudah dinyatakan sembuh oleh nakes
Other	Rural	35	Female	Graduated SD/MI	No	Yes	Yes	TB	No		Yes	Centre of Public health		No	3	Tidak punya uang
Other	Urban	42	Female	Graduated D4/S1	No	Yes	Yes	TB	yes	TB description	Yes	Doctor		No	6	Sudah dinyatakan sembuh oleh nakes
Other	Rural	41	Male	Graduated SMA/MA	No	Yes	No		yes	TB description	Yes	Centre of Public health		No	5	Merasa tidak ada perubahan
Other	Urban	56	Female	Graduated SD/MI	No	Yes	Yes	TB	yes	TB description	Yes	Goverment hospital		No	7	Sudah dinyatakan sembuh oleh nakes
Other	Urban	49	Male	Graduated SD/MI	No	Yes	Yes	Unknown	yes	TB description	Yes	Praktek nakes lain (perawat,bidan)		No	12	Tidak punya uang
Other	Urban	30	Male	Graduated SMP/MTs	No	Yes	No		yes	TB description	Yes	Goverment hospital		No	6	Sudah merasa enakan/tidak ada gejala lain
Other	Urban	43	Male	Graduated SMP/MTs	No	Yes	No		yes	TB description	Yes	Goverment hospital		No	6	Sudah dinyatakan sembuh oleh nakes
Other	Rural	22	Male	Graduated SD/MI	No	Yes	Yes	TB	No		Yes	Private hospital		No	1	Sudah dinyatakan sembuh oleh nakes
Other	Rural	43	Female	Graduated SD/MI	No	Yes	No		yes	TB description	Yes	Goverment hospital		No	6	Lainnya	BERALIH KE HERBAL
Other	Rural	55	Female	Never not yet Graduated SD/MI	No	Yes	Yes	TB	yes	TB description	Yes	Goverment hospital		No	6	Sudah dinyatakan sembuh oleh nakes
Other	Urban	33	Female	Graduated SMP/MTs	No	Yes	Yes	TB	yes	TB description	Yes	Goverment hospital		No	6	Sudah dinyatakan sembuh oleh nakes
Other	Urban	38	Female	Graduated D1/D2/D3	No	Yes	No		yes	TB description	Yes	Private hospital		No	6	Sudah merasa enakan/tidak ada gejala lain
Other	Urban	30	Female	Graduated SMA/MA	Yes	Yes	No		yes	TB description	Yes	Goverment hospital	TIDAK INGAT (MASIH 5 THN)	No	6	Sudah dinyatakan sembuh oleh nakes
Other	Urban	55	Male	Graduated SMA/MA	No	Yes	No		yes	TB description	Yes	Goverment hospital		No	3	Sudah merasa enakan/tidak ada gejala lain
Other	Rural	62	Male	Graduated SD/MI	No	Yes	No		yes	TB description	Yes	Private hospital		No	6	Sudah dinyatakan sembuh oleh nakes
Other	Rural	42	Male	Graduated SMA/MA	No	Yes	Yes	TB	yes	TB description	Yes	Private hospital		No	6	Sudah dinyatakan sembuh oleh nakes
Other	Urban	17	Female	Graduated SMP/MTs	No	Yes	Yes	TB	yes	TB description	Yes	Goverment hospital		Yes
Other	Urban	68	Male	Graduated SD/MI	No	Yes	Yes	Unknown	yes	Unknown	Yes	Goverment hospital		No	6	Sudah dinyatakan sembuh oleh nakes
Other	Urban	38	Male	Graduated SMP/MTs	No	Yes	Yes	TB	yes	TB description	Yes	Goverment hospital		No	6	Sudah dinyatakan sembuh oleh nakes
Other	Urban	22	Male	Graduated SMA/MA	No	Yes	No		yes	TB description	Yes	Goverment hospital		No	6	Sudah dinyatakan sembuh oleh nakes
Other	Urban	40	Female	Graduated D4/S1	No	Yes	Yes	Unknown	yes	Unknown	Yes	Doctor		No	4	Sudah dinyatakan sembuh oleh nakes
Other	Urban	29	Female	Graduated D4/S1	No	Yes	Yes	TB	yes	TB description	Yes	Goverment hospital		No	0	Tidak ada orang yang mengambil obat
Other	Urban	61	Female	Graduated SMA/MA	No	Yes	Yes	TB	yes	TB description	Yes	Private hospital		No	6	Sudah merasa enakan/tidak ada gejala lain
Other	Urban	32	Female	Graduated SMP/MTs	No	Yes	Yes	TB	yes	TB description	Yes	Doctor		No	6	Sudah dinyatakan sembuh oleh nakes
Other	Urban	28	Male	Graduated SMA/MA	No	Yes	Yes	Unknown	yes	TB description	Yes	Private hospital		No	3	Sudah dinyatakan sembuh oleh nakes
Other	Rural	30	Female	Graduated SD/MI	No	Yes	Yes	TB	No		Yes	Centre of Public health		Yes
Other	Urban	61	Female	Graduated SD/MI	No	Yes	Yes	Unknown	yes	Unknown	Yes	Goverment hospital		No	0	Tidak ada orang yang mengambil obat
Other	Rural	28	Male	Graduated SMA/MA	No	Yes	No		yes	TB description	Yes	Goverment hospital		No	6	Sudah dinyatakan sembuh oleh nakes
Other	Rural	60	Male	Graduated D1/D2/D3	No	Yes	Yes	TB	yes	TB description	Yes	Goverment hospital		No	6	Sudah dinyatakan sembuh oleh nakes
Other	Rural	47	Female	Graduated SMP/MTs	No	Yes	Yes	TB	yes	TB description	Yes	Goverment hospital		No	3	Sudah merasa enakan/tidak ada gejala lain
Other	Rural	64	Female	Graduated SD/MI	No	Yes	Yes	TB	yes	TB description	Yes	Centre of Public health		No	2	Sudah merasa enakan/tidak ada gejala lain
Other	Urban	87	Female	Never take education	No	Yes	Yes	TB	yes	TB description	Yes	Goverment hospital		No	2	Sudah dinyatakan sembuh oleh nakes
Other	Urban	16	Male	Graduated SMP/MTs	No	Yes	Yes	TB	yes	TB description	Yes	Goverment hospital		No	3	Sudah dinyatakan sembuh oleh nakes
Other	Urban	44	Male	Graduated SD/MI	No	Yes	No		yes	TB description	Yes	Goverment hospital		No	3	Sudah dinyatakan sembuh oleh nakes
Other	Urban	34	Male	Graduated SMA/MA	No	Yes	No		yes	TB description	Yes	Centre of Public health		No	6	Sudah dinyatakan sembuh oleh nakes
Other	Rural	51	Female	Never not yet Graduated SD/MI	No	Yes	Yes	TB	yes	TB description	Yes	Doctor		No	6	Sudah dinyatakan sembuh oleh nakes
Other	Rural	44	Male	Graduated D4/S1	No	Yes	Yes	TB	No		Yes	Centre of Public health		No	6	Sudah dinyatakan sembuh oleh nakes
Other	Urban	49	Male	Never not yet Graduated SD/MI	No	Yes	No		yes	TB description	Yes	Goverment hospital		No	1	Lainnya	KATA ISTRI SDH MEMBAIK
Other	Urban	44	Female	Graduated SMA/MA	No	Yes	Yes	TB	No		Yes	Centre of Public health		Yes
Other	Rural	57	Male	Never take education	No	Yes	Yes	TB	No		Yes	Centre of Public health		No	1	Sudah dinyatakan sembuh oleh nakes
Other	Rural	40	Female	Never not yet Graduated SD/MI	No	Yes	No		yes	TB description	Yes	Goverment hospital		No	3	Sudah merasa enakan/tidak ada gejala lain
Other	Urban	32	Male	Graduated SD/MI	No	Yes	No		yes	TB description	Yes	Centre of Public health		No	4	Sudah merasa enakan/tidak ada gejala lain
Other	Urban	71	Female	Never take education	No	Yes	Yes	Unknown	yes	Unknown	Yes	Goverment hospital		No	0	Sudah merasa enakan/tidak ada gejala lain
Other	Urban	35	Male	Graduated SMA/MA	No	Yes	Yes	Unknown	yes	Unknown	Yes	Doctor		No	99	Lainnya
Other	Rural	52	Male	Graduated SD/MI	No	Yes	No		yes	TB description	Yes	Goverment hospital		No	6	Sudah dinyatakan sembuh oleh nakes
Other	Urban	46	Male	Graduated SMA/MA	No	Yes	No		yes	TB description	Yes	Private hospital		No	6	Sudah dinyatakan sembuh oleh nakes
Other	Urban	55	Male	Graduated D1/D2/D3	Yes	Yes	Yes	Unknown	yes	No TB description	Yes	Goverment hospital		No	6	Sudah dinyatakan sembuh oleh nakes
Other	Urban	52	Female	Graduated SMA/MA	No	Yes	No		yes	TB description	Yes	Private hospital		No	1	Sudah dinyatakan sembuh oleh nakes
Other	Urban	30	Female	Graduated D4/S1	No	Yes	No		yes	TB description	Yes	Goverment hospital		No	6	Sudah dinyatakan sembuh oleh nakes
Other	Urban	37	Male	Graduated SMA/MA	No	Yes	No		yes	TB description	Yes	Goverment hospital		No	6	Sudah merasa enakan/tidak ada gejala lain
Other	Urban	39	Female	Graduated SMA/MA	No	Yes	Yes	Unknown	yes	TB description	Yes	Doctor		No	6	Sudah merasa enakan/tidak ada gejala lain
Other	Rural	28	Male	Graduated SMA/MA	No	Yes	Yes	TB	yes	TB description	Yes	Goverment hospital		No	2	Sudah merasa enakan/tidak ada gejala lain
Other	Rural	69	Male	Never take education	No	Yes	Yes	TB	No		Yes	Goverment hospital		No	5	Tidak ada orang yang mengambil obat
Other	Urban	60	Female	Graduated SD/MI	No	Yes	No		yes	Unknown	Yes	Centre of Public health		No	3	Sudah merasa enakan/tidak ada gejala lain
Other	Urban	60	Male	Graduated SMP/MTs	No	Yes	Yes	Unknown	yes	Unknown	Yes	Private hospital		No	7	Takut efek samping dari obat
Other	Urban	59	Female	Graduated SMA/MA	No	Yes	Yes	Unknown	yes	TB description	Yes	Goverment hospital		No	6	Sudah dinyatakan sembuh oleh nakes
Other	Rural	21	Male	Graduated SMP/MTs	No	Yes	Yes	Unknown	yes	Unknown	Yes	Private hospital		No	2	Sudah merasa enakan/tidak ada gejala lain
Other	Urban	57	Male	Never not yet Graduated SD/MI	No	Yes	Yes	TB	yes	TB description	Yes	Private hospital		No	6	Sudah dinyatakan sembuh oleh nakes
Other	Rural	80	Male	Graduated SD/MI	No	Yes	Yes	TB	yes	TB description	Yes	Centre of Public health		No	6	Sudah merasa enakan/tidak ada gejala lain
Other	Rural	65	Male	Never not yet Graduated SD/MI	No	Yes	Yes	TB	yes	TB description	Yes	Centre of Public health		No	6	Sudah dinyatakan sembuh oleh nakes
Other	Urban	23	Male	Graduated SMA/MA	No	Yes	Yes	TB	No		Yes	Centre of Public health		No	6	Sudah dinyatakan sembuh oleh nakes
Other	Urban	38	Male	Graduated SMA/MA	Yes	Yes	Yes	TB	yes	TB description	Yes	Doctor		No	1	Tidak punya uang
Other	Urban	31	Male	Graduated SMA/MA	No	Yes	Yes	TB	yes	TB description	Yes	Goverment hospital		No	6	Sudah dinyatakan sembuh oleh nakes
Other	Rural	36	Female	Graduated SD/MI	No	Yes	Yes	TB	No		Yes	Praktek nakes lain (perawat,bidan)		No	6	Sudah dinyatakan sembuh oleh nakes
Other	Rural	40	Female	Graduated SD/MI	No	Yes	Yes	TB	yes	TB description	Yes	Private hospital		No	6	Sudah dinyatakan sembuh oleh nakes
Other	Urban	48	Male	Graduated SMA/MA	No	Yes	No		yes	TB description	Yes	Goverment hospital		No	1	Sudah merasa enakan/tidak ada gejala lain
Other	Urban	37	Male	Never not yet Graduated SD/MI	No	Yes	No		yes	TB description	Yes	Goverment hospital		No	1	Tidak punya uang
Other	Urban	33	Male	Graduated SMA/MA	No	Yes	Yes	TB	yes	TB description	Yes	Centre of Public health		No	6	Sudah dinyatakan sembuh oleh nakes
Other	Rural	73	Female	Never take education	No	Yes	No		yes	Unknown	Yes	Centre of Public health		No	1	Tidak ada orang yang mengambil obat
Other	Urban	32	Female	Graduated SD/MI	No	Yes	Yes	TB	No		Yes	Centre of Public health		No	6	Sudah dinyatakan sembuh oleh nakes
Other	Rural	52	Male	Never take education	No	Yes	No		yes	TB description	Yes	Goverment hospital		No	1	Sudah merasa enakan/tidak ada gejala lain
Other	Urban	26	Female	Graduated D1/D2/D3	No	Yes	Yes	TB	yes	TB description	Yes	Centre of Public health		No	6	Sudah dinyatakan sembuh oleh nakes
Other	Rural	38	Female	Graduated SMA/MA	No	Yes	Yes	TB	No		Yes	Centre of Public health		No	6	Sudah merasa enakan/tidak ada gejala lain
Other	Urban	50	Male	Graduated SMA/MA	No	Yes	No		yes	TB description	Yes	Doctor		No	3	Tidak punya uang
Other	Urban	28	Male	Graduated SMA/MA	No	Yes	No		yes	TB description	Yes	Goverment hospital		No	6	Sudah merasa enakan/tidak ada gejala lain
Other	Rural	35	Female	Never not yet Graduated SD/MI	No	Yes	No		No		Yes	Doctor		No	1	Sudah merasa enakan/tidak ada gejala lain
Other	Urban	23	Female	Graduated SMA/MA	Yes	Yes	No		yes	TB description	Yes	Goverment hospital		No	1	Sudah merasa enakan/tidak ada gejala lain
Other	Rural	23	Male	Graduated SMA/MA	No	Yes	No		yes	TB description	Yes	Private hospital		No	3	Sudah merasa enakan/tidak ada gejala lain
Other	Urban	46	Female	Graduated D4/S1	No	Yes	No		yes	TB description	Yes	Private hospital		No	1	Takut efek samping dari obat
Other	Rural	35	Male	Graduated SD/MI	No	Yes	Yes	TB	yes	TB description	Yes	Private hospital		No	2	Sudah dinyatakan sembuh oleh nakes
Other	Urban	26	Male	Graduated SD/MI	Yes	Yes	Yes	TB	yes	TB description	Yes	Goverment hospital		Yes
Other	Rural	52	Female	Never not yet Graduated SD/MI	No	Yes	No		No		Yes	Centre of Public health		No	1	Sudah merasa enakan/tidak ada gejala lain
Other	Rural	30	Female	Graduated SMP/MTs	No	Yes	Yes	TB	yes	TB description	Yes	Goverment hospital		No	3	Takut efek samping dari obat
Other	Urban	60	Female	Never not yet Graduated SD/MI	No	Yes	Yes	TB	yes	TB description	Yes	Goverment hospital		No	6	Sudah dinyatakan sembuh oleh nakes
Other	Urban	31	Male	Graduated SD/MI	No	Yes	Yes	TB	yes	TB description	Yes	Goverment hospital		No	6	Sudah merasa enakan/tidak ada gejala lain
Other	Urban	32	Male	Never take education	No	Yes	Yes	TB	yes	TB description	Yes	Goverment hospital		No	1	Sudah dinyatakan sembuh oleh nakes
Other	Rural	43	Male	Never take education	Yes	Yes	Yes	Unknown	yes	Unknown	Yes	Centre of Public health		No	24	Merasa tidak ada perubahan
Other	Urban	65	Female	Graduated SMP/MTs	No	Yes	Yes	Unknown	yes	TB description	Yes	Goverment hospital		No	3	Merasa tidak ada perubahan
Other	Urban	65	Male	Never not yet Graduated SD/MI	No	Yes	Yes	TB	yes	TB description	Yes	Goverment hospital		No	6	Sudah dinyatakan sembuh oleh nakes
Other	Urban	52	Female	Graduated SMP/MTs	No	Yes	Yes	TB	yes	TB description	Yes	Centre of Public health		No	6	Sudah merasa enakan/tidak ada gejala lain
Other	Rural	56	Male	Graduated SD/MI	No	Yes	Yes	TB	yes	TB description	Yes	Centre of Public health		No	9	Sudah dinyatakan sembuh oleh nakes
Other	Urban	25	Female	Graduated SD/MI	No	Yes	No		yes	Unknown	Yes	Doctor		No	1	Sudah merasa enakan/tidak ada gejala lain
Other	Urban	18	Female	Graduated SMA/MA	No	Yes	No		yes	Unknown	Yes	Doctor		No	1	Sudah merasa enakan/tidak ada gejala lain
Other	Urban	52	Male	Graduated SMA/MA	No	Yes	Yes	Unknown	yes	Unknown	Yes	Clinic		No	1	Sudah merasa enakan/tidak ada gejala lain
Other	Rural	58	Male	Graduated SD/MI	No	Yes	No		yes	TB description	Yes	Goverment hospital		No	24	Sudah dinyatakan sembuh oleh nakes
Other	Urban	19	Female	Graduated SMA/MA	Yes	Yes	Yes	Unknown	yes	Unknown	Yes	Goverment hospital		No	1	Lainnya	PEMBENGKAKAN DI LEHER SDH SEMBUH
Other	Rural	58	Male	Graduated SMA/MA	No	Yes	No		No		Yes	Praktek nakes lain (perawat,bidan)		No	3	Sudah dinyatakan sembuh oleh nakes
Other	Rural	68	Male	Never not yet Graduated SD/MI	No	Yes	Yes	TB	No		Yes	Centre of Public health		No	6	Merasa tidak ada perubahan
Other	Urban	57	Female	Graduated SD/MI	No	Yes	Yes	TB	yes	TB description	Yes	Goverment hospital		No	9	Sudah dinyatakan sembuh oleh nakes
Other	Urban	34	Male	Graduated SMA/MA	Yes	Yes	Yes	TB	yes	TB description	Yes	Goverment hospital		No	1	Tidak ada orang yang mengambil obat
Other	Rural	60	Female	Graduated SMP/MTs	No	Yes	Yes	TB	No		Yes	Private hospital		No	2	Sudah dinyatakan sembuh oleh nakes
Other	Urban	37	Male	Graduated SD/MI	No	Yes	No		yes	TB description	Yes	Goverment hospital		No	6	Sudah merasa enakan/tidak ada gejala lain
Other	Rural	39	Male	Graduated SMA/MA	No	Yes	Yes	Unknown	yes	TB description	Yes	Doctor		No	3	Sudah merasa enakan/tidak ada gejala lain
Other	Rural	58	Female	Graduated SD/MI	Yes	Yes	No		yes	TB description	Yes	Goverment hospital		No	4	Sudah merasa enakan/tidak ada gejala lain
Other	Rural	68	Male	Never take education	No	Yes	Yes	TB	yes	TB description	Yes	Private hospital		No	6	Sudah dinyatakan sembuh oleh nakes
Other	Urban	43	Female	Never take education	No	Yes	Yes	TB	yes	TB description	Yes	Goverment hospital		No	6	Sudah merasa enakan/tidak ada gejala lain
Other	Rural	25	Male	Graduated SD/MI	No	Yes	Yes	TB	yes	TB description	Yes	Doctor		No	6	Sudah dinyatakan sembuh oleh nakes
Other	Urban	60	Male	Never not yet Graduated SD/MI	No	Yes	Yes	Unknown	yes	Unknown	Yes	Private hospital		No	3	Sudah dinyatakan sembuh oleh nakes
Other	Rural	72	Male	Graduated SD/MI	No	Yes	Yes	TB	yes	TB description	No					Kencing berwarna merah
Other	Rural	32	Female	Graduated SMA/MA	No	Yes	Yes	Unknown	No		Yes	Goverment hospital		No	3	Sudah merasa enakan/tidak ada gejala lain
Other	Rural	72	Female	Never take education	No	Yes	Yes	TB	yes	TB description	Yes	Centre of Public health		No	6	Sudah dinyatakan sembuh oleh nakes
Other	Urban	70	Female	Graduated SD/MI	No	Yes	No		yes	Unknown	Yes	Doctor		No	4	Merasa tidak ada perubahan
Other	Urban	39	Female	Graduated D4/S1	No	Yes	Yes	No TB	yes	TB description	Yes	Goverment hospital		No	6	Sudah dinyatakan sembuh oleh nakes
Other	Urban	20	Female	Graduated SMA/MA	No	Yes	Yes	No TB	yes	Unknown	Yes	Centre of Public health		No	6	Sudah dinyatakan sembuh oleh nakes
Other	Urban	38	Male	Graduated SMA/MA	No	Yes	No		yes	TB description	Yes	Goverment hospital		No	12	Sudah dinyatakan sembuh oleh nakes
Other	Rural	30	Male	Graduated SD/MI	No	Yes	Yes	TB	yes	TB description	Yes	Goverment hospital		No	4	Sudah merasa enakan/tidak ada gejala lain
Other	Urban	53	Male	Never not yet Graduated SD/MI	No	Yes	Yes	Unknown	yes	Unknown	Yes	Goverment hospital		No	6	Sudah dinyatakan sembuh oleh nakes
Other	Urban	64	Male	Graduated SMA/MA	No	Yes	Yes	TB	yes	TB description	Yes	Goverment hospital		No	6	Sudah merasa enakan/tidak ada gejala lain
Other	Urban	55	Female	Never not yet Graduated SD/MI	No	Yes	Yes	TB	yes	TB description	Yes	Goverment hospital		No	6	Sudah dinyatakan sembuh oleh nakes
Other	Urban	59	Male	Graduated SD/MI	No	Yes	Yes	TB	yes	TB description	Yes	Private hospital		No	3	Sudah dinyatakan sembuh oleh nakes
Other	Rural	63	Female	Never take education	No	Yes	Yes	TB	yes	TB description	Yes	Goverment hospital		No	24	Tidak punya uang
Other	Rural	30	Male	Graduated SD/MI	No	Yes	No		yes	TB description	Yes	Goverment hospital		No	1	Sudah merasa enakan/tidak ada gejala lain
Other	Urban	50	Male	Graduated SMA/MA	No	Yes	Yes	TB	yes	TB description	Yes	Centre of Public health		No	6	Sudah merasa enakan/tidak ada gejala lain
Other	Rural	59	Female	Never not yet Graduated SD/MI	No	Yes	Yes	TB	yes	TB description	Yes	Goverment hospital		No	6	Sudah dinyatakan sembuh oleh nakes
Other	Urban	52	Female	Graduated SD/MI	No	Yes	Yes	Unknown	yes	TB description	Yes	Goverment hospital		No	3	Takut efek samping dari obat
Other	Urban	49	Male	Never not yet Graduated SD/MI	No	Yes	Yes	TB	yes	TB description	Yes	Goverment hospital		No	6	Sudah merasa enakan/tidak ada gejala lain
Other	Urban	62	Female	Never not yet Graduated SD/MI	No	Yes	No		yes	TB description	Yes	Goverment hospital		No	2	Merasa tidak ada perubahan
Other	Urban	40	Female	Graduated D4/S1	No	Yes	No		yes	TB description	Yes	Doctor		Yes
Other	Urban	29	Female	Graduated D4/S1	No	Yes	Yes	TB	yes	TB description	Yes	Doctor		No	6	Sudah dinyatakan sembuh oleh nakes
Other	Urban	35	Female	Graduated SMP/MTs	No	Yes	Yes	TB	yes	TB description	Yes	Goverment hospital		No	4	Tidak ada orang yang mengambil obat
Other	Urban	75	Female	Graduated SD/MI	No	Yes	No		yes	TB description	Yes	Goverment hospital		No	6	Sudah dinyatakan sembuh oleh nakes
Other	Urban	27	Male	Graduated SMA/MA	No	Yes	Yes	Unknown	yes	TB description	Yes	Goverment hospital		No	1	Sudah merasa enakan/tidak ada gejala lain
Other	Rural	43	Female	Graduated D4/S1	No	Yes	Yes	TB	yes	TB description	Yes	Centre of Public health		No	3	Sudah merasa enakan/tidak ada gejala lain
Other	Rural	52	Male	Never not yet Graduated SD/MI	No	Yes	Yes	TB	yes	TB description	Yes	Private hospital		No	1	Sudah merasa enakan/tidak ada gejala lain
Other	Rural	63	Female	Never take education	No	Yes	Yes	TB	yes	TB description	Yes	Goverment hospital		No	6	Sudah dinyatakan sembuh oleh nakes
Other	Rural	60	Female	Graduated SD/MI	No	Yes	Yes	TB	No		Yes	Centre of Public health		No	6	Sudah dinyatakan sembuh oleh nakes
Other	Rural	87	Male	Never not yet Graduated SD/MI	No	Yes	Yes	TB	yes	TB description	Yes	Clinic		No	10	Tidak ada orang yang mengambil obat
Other	Rural	61	Male	Graduated SMP/MTs	No	Yes	Yes	TB	yes	TB description	Yes	Goverment hospital		No	6	Sudah merasa enakan/tidak ada gejala lain
Other	Rural	42	Male	Graduated SMP/MTs	Yes	Yes	Yes	TB	No		Yes	Praktek nakes lain (perawat,bidan)		No	2	Tidak punya uang
Other	Rural	61	Male	Graduated SMA/MA	No	Yes	Yes	TB	yes	TB description	Yes	Goverment hospital		No	1	Sudah dinyatakan sembuh oleh nakes
Other	Rural	60	Female	Never not yet Graduated SD/MI	No	Yes	Yes	TB	yes	TB description	Yes	Centre of Public health		No	1	Tidak ada orang yang mengambil obat
[truncated: 192 more rows]
